# Supplementary material for: Combinatorial Binding in Human and Mouse Embryonic Stem Cells Identifies Conserved Enhancers Active in Early Embryonic Development
Source: PLoS Comput Biol. 2011 Dec 22;7(12):e1002304. doi: 10.1371/journal.pcbi.1002304 (PMC3245296; doi:10.1371/journal.pcbi.1002304)
Supplement: Table S1 — Overview of data used in this study. (XLS) [file pcbi.1002304.s013.xls]

## Sheet: Sheet1
			Göke et al. 2011
	Organism		Homo sapiens
	Cell type		Embryonal carcinoma cells NCCIT
	ENA accession		ERP001004
	Type of data		OCT4	Control (GFP)
	Aligned reads		10064877 (26.13%)	6926105 (27.42%)
	Number of peaks		4.541	13.177
	Number of peaks after cleaning		4.359
	FDR 5%		856
			Chen et al. 2008
	Organism		Mus musculus
	Cell type		Embryonic stem cells E14
	GEO accession		GSE11431
	Type of data		Ctcf	Nanog	Oct4	p300	Sox2	Control (GFP)
	SRA accession		SRR001985-SRR001987	SRR002004-SRR002011	SRR002012-SRR002015	SRR023866-SRR023869	SRR002023-SRR002026	SRR001996-SRR001999
	Aligned reads		6211286 (25.54%)	9979157 (35.37%)	7924650 (32.99%)	8633464 (25.55%)	8136347 (35.26%)	6939857 (29.07%)
	Number of peaks		52.487	19.714	9.041	483	9.023	356
	Number of peaks after cleaning		52.474	19.702	9.029	481	9.012
	FDR 5%		52474	19702	9029	13	9012
			Kagey et al. 2010
	Organism		Mus musculus
	Cell type		Embryonic stem cells V6.5
	GEO accession		GSE22562
	Type of data		Med1	Med12	Nipbl	Smc1	Smc3	Negative control (WCE)
	SRA accession		SRR058987-SRR058988	SRR058985-SRR058986	SRR058989-SRR058990	SRR058981-SRR058982	SRR058983-SRR058984	SRR058997
	Aligned reads		28391093 (61.00%)	22776494 (59.84%)	31250219 (56.59%)	24176890 (61.88%)	22917455 (64.12%)	3639594 (49.55%)
	Number of peaks		28.108	34.819	21.716	48.544	35.797	2.464
	Number of peaks after cleaning		27.698	34.318	21.464	48.257	35.539
	FDR 5%		2863	5852	0	16061	13451
			Kunarso et al. 2010
	Organism		Homo sapiens
	Cell type		Embryonic stem cells H1
	GEO accession		GSE20650
	Type of data		CTCF	OCT4	NANOG	Control (CTCF and NANOG)	Ccontrol (Oct4)
	SRA accession		SRR037064-SRR037066	SRR037059-SRR037060	SRR037061-SRR037063	SRR139072-SRR139074	SRR139068-SRR139071
	Aligned reads		9731072 (46.01%)	7353539 (56.96%)	7702058 (35.16%)	8832219 (51.46%)	9312693 (57.66%)
	Number of peaks		77.944	19.565	82.124	1.491	2.295
	Number of peaks after cleaning		77.75	19.214	81.891
	FDR 5%		77750	19214	81891
			Lister et al. 2009
	Organism		Homo sapiens
	Cell type		Embryonic stem cells H1
	GEO accession		GSE17917, GSE18292, GSM428289
	Type of data		NANOG	OCT4	p300	SOX2	Control
	SRA accession		SRR027965-SRR027966	SRR027915-SRR027916	SRR027920	SRR027964	SRR018484
	Aligned reads		7604042 (34.24%)	661981 (5.72%)	3189661 (34.89%)	4242324 (47.06%)	7471411 (42.65%)
	Number of peaks		60.218	3.424	16.226	33.363	294
	Number of peaks after cleaning		60.209	3.404	16.206	33.353
	FDR 5%		60209	3407	16206	32311
			Marson et al. 2008
	Organism		Mus musculus
	Cell type		Embryonic stem cells V6.5
	GEO accession		SRP000712
	Type of data		Nanog	Oct4	Sox2	Control (WCE)
	SRA accession		SRR015149-SRR015150	SRR015151	SRR050356-SRR050357	SRR015157-SRR015158
	Aligned reads		7466443 (41.96%)	4024970 (45.93%)	7218075 (36.09%)	5878858 (51.00%)
	Number of peaks		26.489	39.301	25.519	4.187
	Number of peaks after cleaning		22.962	38.774	25.306
	FDR 5%		22962	38774	21294
			Creyghton et al. 2010
	Organism		Mus musculus
	Cell type		Embryonic stem cells V6.5	Neural progenitor cells
	GEO accession		GSE24164	GSE24164
	Type of data		H3K27ac	H3K27ac
	SRA accession		SRR066766-SRR066767	SRR066773
	Aligned reads		21872571 (66.97%)	8838081(70.97%)
			Roadmap epigenomics
	Organism		Homo sapiens
	Cell type		Fibroblast cells IMR90
	GEO accession		GSE16256
	Type of data		H3K27ac
	SRA accession		SRR029631-SRR029632
	Aligned reads		19926175 (68.13%)
