# Supplementary material for: Combinatorial Binding in Human and Mouse Embryonic Stem Cells Identifies Conserved Enhancers Active in Early Embryonic Development
Source: PLoS Comput Biol. 2011 Dec 22;7(12):e1002304. doi: 10.1371/journal.pcbi.1002304 (PMC3245296; doi:10.1371/journal.pcbi.1002304)
Supplement: Table S2 — Conserved combinatorially bound loci in mouse and human (hg19). (CSV) [file pcbi.1002304.s014.csv]

chr	start	end	Symbol
chr1	16160488	16164348	SPEN
chr1	18621012	18626001	IGSF21
chr1	23880628	23883307	ID3
chr1	24633941	24635548	GRHL3
chr1	26943215	26948414	RPS6KA1
chr1	28974492	28975740	TAF12
chr1	33202110	33203516	KIAA1522
chr1	37708367	37709653	GRIK3
chr1	37740244	37741831	ZC3H12A
chr1	38751312	38752397	POU3F1
chr1	38836338	38837355	POU3F1
chr1	39192274	39194213	RRAGC
chr1	39567796	39570787	MACF1
chr1	39571455	39573502	MACF1
chr1	39597299	39599669	MACF1
chr1	40363449	40365426	MYCL1
chr1	43469330	43477453	SLC2A1
chr1	45007791	45010149	RNF220
chr1	51165279	51167042	FAF1
chr1	57042314	57043607	PPAP2B
chr1	58471895	58473240	DAB1
chr1	61542213	61544064	NFIA
chr1	63760040	63761272	FOXD3
chr1	63769984	63771819	FOXD3
chr1	64240569	64242523	ROR1
chr1	64936468	64939570	CACHD1
chr1	64958937	64960241	CACHD1
chr1	65729511	65733153	DNAJC6
chr1	67924145	67925654	SERBP1
chr1	75548386	75550752	LHX8
chr1	81972364	81973808	LPHN2
chr1	82010578	82014469	LPHN2
chr1	82268014	82270560	LPHN2
chr1	82951003	82952631	LPHN2
chr1	83312974	83314431	LPHN2
chr1	84157467	84159671	TTLL7
chr1	93544319	93545054	MTF2
chr1	95873126	95874946	RWDD3
chr1	96987538	96989197	PTBP2
chr1	109771851	109774018	SARS
chr1	114575134	114578364	OLFML3
chr1	117393396	117398846	PTGFRN
chr1	117450683	117452678	PTGFRN
chr1	154158459	154160269	TPM3
chr1	156251905	156255171	TMEM79
chr1	156643076	156644422	NES
chr1	156736699	156738326	PRCC
chr1	160951261	160953369	F11R
chr1	165529964	165531265	LRRC52
chr1	173399653	173400763	PRDX6
chr1	174843329	174845024	RABGAP1L
chr1	178029635	178031645	RASAL2
chr1	183364720	183374349	SMG7
chr1	183994154	183994886	TSEN15
chr1	200331214	200334385	C1orf98
chr1	200342582	200345817	C1orf98
chr1	202053835	202057151	GPR37L1
chr1	203963473	203968677	SOX13
chr1	204077297	204078528	SOX13
chr1	204682927	204684915	LRRN2
chr1	209330235	209331594	CAMK1G
chr1	210531935	210533417	HHAT
chr1	210546656	210548423	HHAT
chr1	214462317	214464244	SMYD2
chr1	218207546	218208404	SPATA17
chr1	226075163	226078826	LEFTY1
chr1	226084954	226088633	LEFTY1
chr1	226592342	226593977	PARP1
chr10	2617600	2618194	AC026396.1
chr10	10206732	10207976	AL138773.1
chr10	11977481	11979823	UPF2
chr10	21570406	21572589	AL158209.1
chr10	26054747	26056356	MYO3A
chr10	26502258	26504354	GAD2
chr10	34701791	34702940	PARD3
chr10	35925579	35927399	FZD8
chr10	35927540	35930103	FZD8
chr10	35931979	35932854	FZD8
chr10	44865739	44867332	CXCL12
chr10	61666022	61669081	CCDC6
chr10	61899283	61901064	ANK3
chr10	65386902	65391214	AC022387.1
chr10	65471738	65474740	AC022387.1
chr10	68685212	68686352	LRRTM3
chr10	69621222	69622556	SIRT1
chr10	70319366	70323437	TET1
chr10	71328353	71330726	NEUROG3
chr10	72198075	72205530	NODAL
chr10	77177041	77177990	NCRNA00245
chr10	77221424	77222248	C10orf11
chr10	77234905	77236169	C10orf11
chr10	95031886	95037281	MYOF
chr10	95039696	95041606	MYOF
chr10	95608972	95611163	TMEM20
chr10	97981912	97983575	BLNK
chr10	98210135	98211799	TLL2
chr10	99096422	99098329	FRAT2
chr10	102244784	102246282	SEC31B
chr10	104102070	104103154	GBF1
chr10	104324885	104327751	SUFU
chr10	111693769	111695419	RP11-451M19.3
chr10	123047942	123049696	FGFR2
chr10	123355121	123357869	FGFR2
chr10	126427397	126429634	FAM53B
chr10	126837171	126844234	CTBP2
chr10	127568817	127570725	DHX32
chr10	132799882	132801459	TCERG1L
chr11	2714145	2715627	KCNQ1
chr11	9142291	9143938	SCUBE2
chr11	12704438	12707176	TEAD1
chr11	16424229	16425665	SOX6
chr11	19837179	19841214	NAV2
chr11	20048212	20049433	NAV2
chr11	20268544	20270284	DBX1
chr11	27464578	27467022	LGR4
chr11	30501392	30502094	MPPED2
chr11	30581857	30582806	MPPED2
chr11	32113949	32114949	RCN1
chr11	32912258	32914691	QSER1
chr11	64333776	64334507	SLC22A11
chr11	65259112	65273966	SCYL1
chr11	69657453	69658668	FGF3
chr11	77167711	77169812	PAK1
chr11	78640018	78641270	ODZ4
chr11	79183639	79184954	ODZ4
chr11	95070651	95073628	SESN3
chr11	114703242	114704178	FAM55B
chr11	116315795	116317754	BUD13
chr11	119928529	119929361	RP11-831A10.1
chr11	120477494	120481903	GRIK4
chr11	121910985	121911784	AP001924.1
chr11	125951924	125953082	CDON
chr11	126979629	126980384	RP11-168K9.2
chr11	128740526	128742884	KCNJ1
chr11	131122846	131124537	NTM
chr11	132939860	132940498	OPCML
chr12	4133598	4135549	PARP11
chr12	7846680	7848701	GDF3
chr12	8112130	8126311	SLC2A3
chr12	8178515	8180744	FOXJ2
chr12	9061442	9070796	PHC1
chr12	12837141	12838616	GPR19
chr12	14409411	14414407	ATF7IP
chr12	14536931	14538662	ATF7IP
chr12	22695629	22697995	KIAA0528
chr12	31537179	31540982	FAM60A
chr12	39784859	39788280	KIF21A
chr12	39845512	39846410	KIF21A
chr12	42876404	42880513	PRICKLE1
chr12	53606667	53620843	RARG
chr12	55390919	55392609	KIAA0748
chr12	63049541	63050995	C12orf61
chr12	66174947	66176041	HMGA2
chr12	69860421	69861294	FRS2
chr12	76337378	76338898	AC011611.1
chr12	76352795	76355020	AC011611.1
chr12	85304804	85307472	SLC6A15
chr12	89743302	89748695	DUSP6
chr12	90276929	90278557	ATP2B1
chr12	93963204	93968017	SOCS2
chr12	94092544	94093920	CRADD
chr12	97857799	97859425	NEDD1
chr12	99420055	99421166	ANKS1B
chr12	102047298	102048441	CHPT1
chr12	107159345	107163376	RIC8B
chr12	112305896	112307370	MAPKAPK5
chr12	114047400	114048818	LHX5
chr12	115076649	115077384	TBX3
chr12	115108928	115114499	TBX3
chr12	115944966	115946508	MED13L
chr12	116862564	116865923	MAP1LC3B2
chr12	120851107	120852481	COX6A1
chr12	122017923	122021252	KDM2B
chr12	122233685	122242122	SETD1B
chr12	124594814	124596036	ZNF664
chr13	24007084	24008117	SACS
chr13	26484440	26486039	AL138815.1
chr13	28380711	28382149	GSX1
chr13	28539759	28541436	CDX2
chr13	35388792	35391151	AL138690.1
chr13	43167082	43168655	TNFSF11
chr13	43714679	43715709	DNAJC15
chr13	46343069	46344132	SPERT
chr13	53453684	53455555	PCDH8
chr13	53916704	53917983	OLFM4
chr13	59983070	59984530	DIAPH3
chr13	78427497	78428711	EDNRB
chr13	80868990	80872357	SPRY2
chr13	80933014	80934753	SPRY2
chr13	95358125	95360252	SOX21
chr13	95599680	95600956	ABCC4
chr13	100309793	100313249	CLYBL
chr13	100313479	100314609	CLYBL
chr13	100338871	100341284	CLYBL
chr13	100341534	100343509	CLYBL
chr13	108226579	108227450	FAM155A
chr13	112183561	112185215	RP11-65D24.2
chr13	112815604	112817568	SOX1
chr14	35876136	35882954	NFKBIA
chr14	36737831	36739584	MBIP
chr14	36748205	36749464	MBIP
chr14	36973230	36975670	SFTA3
chr14	55144046	55144671	SAMD4A
chr14	57260657	57266532	OTX2
chr14	57271417	57273784	OTX2
chr14	57313236	57314786	OTX2
chr14	57363501	57364376	OTX2
chr14	57368209	57370819	OTX2
chr14	59091771	59093550	DACT1
chr14	61145976	61146984	SIX1
chr14	64357572	64358572	SYNE2
chr14	68727446	68728605	RAD51L1
chr14	69156960	69158655	ZFP36L1
chr14	73318008	73318517	DPF3
chr14	74792511	74794416	VRTN
chr14	87652867	87653619	GALC
chr14	89761914	89763617	FOXN3
chr14	89905079	89908915	FOXN3
chr14	97493458	97494228	AL133168.2
chr14	97879326	97881362	AL163872.1
chr14	99117141	99117940	C14orf177
chr14	101687126	101693237	DIO3
chr15	37000167	37000758	C15orf41
chr15	37021366	37022143	AC019016.1
chr15	37188846	37191351	MEIS2
chr15	37386869	37387995	MEIS2
chr15	43783985	43785811	TP53BP1
chr15	48034665	48035612	SEMA6D
chr15	53096357	53098076	ONECUT1
chr15	55953282	55954263	PYGO1
chr15	56029420	56030185	PRTG
chr15	57527963	57530107	TCF12
chr15	57677867	57679155	CGNL1
chr15	58355936	58357058	ALDH1A2
chr15	59645889	59647855	MYO1E
chr15	60409842	60413034	FOXB1
chr15	65099136	65103811	PIF1
chr15	66359842	66360523	MEGF11
chr15	69378400	69379589	AC027088.1
chr15	70389346	70395997	TLE3
chr15	74076403	74081099	C15orf59
chr15	76691433	76692971	SCAPER
chr15	96630089	96631306	AC016251.1
chr15	97602225	97603127	SPATA8
chr15	99682054	99683490	TTC23
chr16	3057446	3059168	CLDN9
chr16	3148116	3150440	ZSCAN10
chr16	8420361	8422039	TMEM114
chr16	19893020	19894412	GPRC5B
chr16	51214898	51215994	SALL1
chr16	51424783	51427419	SALL1
chr16	52775191	52776469	AC007340.1
chr16	54684458	54687125	AC007491.1
chr16	54780282	54780940	AC007491.1
chr16	69138654	69142828	HAS3
chr16	73072575	73075185	ZFHX3
chr16	74053921	74054788	PSMD7
chr16	76017412	76018349	AC025287.2
chr16	79087166	79088112	MAF
chr16	88447963	88449530	ZNF469
chr17	4299114	4301447	UBE2G1
chr17	8076443	8078216	TMEM107
chr17	8957445	8959179	NTN1
chr17	13041137	13044721	ELAC2
chr17	14233967	14238048	HS3ST3B1
chr17	14989490	14990726	PMP22
chr17	15083090	15084057	PMP22
chr17	27620800	27622168	NUFIP2
chr17	30629761	30631051	RHBDL3
chr17	35582035	35583251	ACACA
chr17	41187108	41190027	RND2
chr17	41606934	41609242	ETV4
chr17	42907422	42909250	GJC1
chr17	44848629	44851142	WNT3
chr17	46608174	46609124	HOXB1
chr17	47099482	47102598	IGF2BP1
chr17	49123748	49124689	SPAG9
chr17	52350453	52351234	KIF2B
chr17	55543038	55544034	MSI2
chr17	65441482	65444832	PITPNC1
chr17	68983661	68984526	AC005138.1
chr17	69028574	69030129	AC005138.1
chr17	69824208	69825228	SOX9
chr17	70146783	70148143	SOX9
chr17	70218572	70219555	SOX9
chr17	77923191	77924999	TBC1D16
chr18	420697	421140	COLEC12
chr18	3392163	3393499	TGIF1
chr18	3602624	3605484	AP002478.2
chr18	8657191	8678898	KIAA0802
chr18	18966032	18968368	GREB1L
chr18	19513705	19515141	MIB1
chr18	33430427	33432067	C18orf21
chr18	38891388	38893165	PIK3C3
chr18	45086492	45088246	SKOR2
chr18	46481400	46489126	SMAD7
chr18	47138918	47140503	LIPG
chr18	49587002	49587976	DCC
chr18	49716942	49717610	DCC
chr18	52776772	52778387	CCDC68
chr18	53018584	53020028	TCF4
chr18	54540603	54541831	WDR7
chr18	54568583	54568934	WDR7
chr18	56527096	56530477	ZNF532
chr18	57053721	57055664	LMAN1
chr18	57531269	57532177	PMAIP1
chr18	58941404	58942287	CDH20
chr18	59304331	59305858	CDH20
chr18	61940364	61942358	SERPINB8
chr18	76743048	76744439	SALL3
chr19	30864192	30865047	ZNF536
chr19	45582106	45583569	GEMIN7
chr19	47659988	47661609	SAE1
chr2	5865834	5867192	SOX11
chr2	6209250	6210175	SOX11
chr2	6904850	6905780	CMPK2
chr2	16035860	16037373	MYCN
chr2	16097318	16099041	MYCN
chr2	16242544	16246651	MYCN
chr2	33832109	33833630	FAM98A
chr2	37880844	37882656	CDC42EP3
chr2	42772609	42773644	MTA3
chr2	44656978	44658443	C2orf34
chr2	44706349	44707647	C2orf34
chr2	44771184	44772095	C2orf34
chr2	45028101	45030730	C2orf34
chr2	45172467	45174573	SIX3
chr2	58766585	58768357	FANCL
chr2	63270174	63272565	EHBP1
chr2	64871039	64872802	SERTAD2
chr2	65664605	65666349	SPRED2
chr2	66734009	66735321	MEIS1
chr2	66768410	66769637	MEIS1
chr2	74253023	74254508	TET3
chr2	75632823	75634044	FAM176A
chr2	81100458	81102719	CTNNA2
chr2	88742448	88743525	C2orf51
chr2	104017569	104019222	TMEM182
chr2	119067280	119068080	INSIG2
chr2	119075942	119077406	INSIG2
chr2	121222768	121224444	INHBB
chr2	144647008	144651528	GTDC1
chr2	144663945	144665351	GTDC1
chr2	145201738	145203407	ZEB2
chr2	145324966	145326528	ZEB2
chr2	150916479	150917672	RND3
chr2	152263205	152266703	RIF1
chr2	153307447	153312115	FMNL2
chr2	158788535	158790601	ACVR1
chr2	166554046	166555624	CSRNP3
chr2	171092979	171093866	MYO3B
chr2	171292284	171293465	MYO3B
chr2	171536409	171537542	AC007405.2
chr2	173241767	173247728	ITGA6
chr2	173415863	173419768	PDK1
chr2	175203518	175204572	SP9
chr2	176961213	176962813	HOXD12
chr2	177610213	177611150	HNRNPA3
chr2	180414634	180416014	ZNF385B
chr2	192843930	192844625	TMEFF2
chr2	202836502	202838633	FZD7
chr2	202859651	202861889	FZD7
chr2	202887513	202889227	FZD7
chr2	202903000	202904961	FZD7
chr2	206004322	206005397	PARD3B
chr2	206628198	206629695	NRP2
chr2	208627969	208638084	FZD5
chr2	208834616	208835913	PLEKHM3
chr2	210383929	210385143	MAP2
chr2	213291711	213292215	ERBB4
chr2	220828756	220831018	SLC4A3
chr2	222332708	222333906	AC010899.1
chr2	222360315	222363210	EPHA4
chr2	223133385	223134683	CCDC140
chr2	224482315	224484262	SCG2
chr2	230785459	230789187	FBXO36
chr2	232264665	232277572	B3GNT7
chr2	235357104	235360524	ARL4C
chr2	235584860	235586258	ARL4C
chr2	236994781	236997173	AGAP1
chr2	237079499	237083289	GBX2
chr20	9553204	9554239	PAK7
chr20	10281065	10282391	SNAP25
chr20	11520751	11521902	C20orf61
chr20	11959828	11960819	BTBD3
chr20	17848630	17849248	SNX5
chr20	20444078	20445585	AL121896.1
chr20	21081063	21084139	XRN2
chr20	21169654	21171639	XRN2
chr20	22410271	22411984	FOXA2
chr20	22547594	22548531	FOXA2
chr20	30192613	30197065	ID1
chr20	30299339	30301812	BCL2L1
chr20	31337189	31338810	COMMD7
chr20	31339249	31340546	COMMD7
chr20	34685194	34687353	EPB41L1
chr20	34960352	34963310	DLGAP4
chr20	45996865	45998805	ZMYND8
chr20	50415249	50420907	SALL4
chr20	50575037	50578183	ZFP64
chr20	52380094	52381305	ZNF217
chr20	55198045	55201063	TFAP2C
chr20	57417831	57419663	GNAS
chr20	60010908	60012857	AL365229.1
chr21	16376823	16378265	NRIP1
chr21	18839436	18840434	C21orf37
chr22	27347718	27349857	CRYBA4
chr22	28583530	28584343	TTC28
chr22	35772179	35774267	HMOX1
chr22	40301891	40302829	GRAP2
chr3	23851315	23853025	UBE2E1
chr3	27573946	27576266	SLC4A7
chr3	37340283	37343932	GOLGA4
chr3	42066833	42069156	TRAK1
chr3	46613263	46622959	AC104304.1
chr3	57193073	57195123	IL17RD
chr3	57233219	57234859	HESX1
chr3	59114230	59115068	C3orf67
chr3	59702969	59704514	FHIT
chr3	62869357	62870718	CADPS
chr3	63561844	63563604	SNTN
chr3	64851534	64852564	ADAMTS9
chr3	65524309	65526127	MAGI1
chr3	65582055	65584262	MAGI1
chr3	66622343	66624507	LRIG1
chr3	69336837	69338266	FRMD4B
chr3	70580811	70582909	FOXP1
chr3	71113684	71116605	FOXP1
chr3	71351865	71354181	FOXP1
chr3	77128780	77129793	ROBO2
chr3	78555928	78557169	ROBO1
chr3	79027180	79028732	ROBO1
chr3	113872321	113874740	DRD3
chr3	114072936	114076932	ZBTB20
chr3	114936334	114938410	ZBTB20
chr3	118706763	118708085	IGSF11
chr3	122101420	122104166	FAM162A
chr3	134124463	134126862	AMOTL2
chr3	134660365	134661597	EPHB1
chr3	140060153	140061236	CLSTN2
chr3	145436590	145437530	AC107021.1
chr3	147651784	147653460	ZIC1
chr3	148738484	148740113	GYG1
chr3	159277902	159279954	IQCJ-SCHIP1
chr3	177076093	177079530	TBL1XR1
chr3	180424768	180426610	CCDC39
chr3	181326952	181328574	SOX2
chr3	181425115	181426968	SOX2
chr3	181427218	181430077	SOX2
chr3	181430484	181436566	SOX2
chr3	181577067	181579793	SOX2
chr3	185911415	185915124	DGKG
chr3	193492743	193493982	OPA1
chr3	193660609	193663311	HES1
chr3	193929733	193931474	HES1
chr3	195532914	195535735	MUC4
chr4	778677	780515	CPLX1
chr4	10497511	10499156	CLNK
chr4	16847328	16849079	LDB2
chr4	20574451	20575221	SLIT2
chr4	28684331	28684948	RP11-180C1.1
chr4	38668105	38669660	AC021860.1
chr4	39063543	39064247	KLHL5
chr4	40630929	40633536	RBM47
chr4	41258513	41261271	UCHL1
chr4	42426738	42428243	ATP8A1
chr4	54867467	54868608	CHIC2
chr4	54881214	54882402	CHIC2
chr4	54974963	54976435	GSX2
chr4	57772494	57776185	REST
chr4	62419100	62419842	LPHN3
chr4	62606380	62608322	LPHN3
chr4	62776486	62777852	LPHN3
chr4	76597651	76599244	G3BP2
chr4	76629021	76631120	USO1
chr4	80003915	80005514	PAQR3
chr4	83702656	83708287	SCD5
chr4	85299504	85300829	NKX6-1
chr4	87880480	87882458	AFF1
chr4	95086036	95087548	SMARCAD1
chr4	105412631	105414187	CXXC4
chr4	106079969	106084393	TET2
chr4	113568994	113570728	LARP7
chr4	113667658	113669286	ANK2
chr4	121079809	121080675	MAD2L1
chr4	124339307	124340125	SPRY1
chr4	124520899	124521813	SPRY1
chr4	138463957	138465270	PCDH18
chr4	139579125	139581980	CCRN4L
chr4	145567090	145569895	HHIP
chr4	147393058	147394221	SLC10A7
chr4	152913630	152914524	PET112L
chr4	163841294	163842358	NAF1
chr4	165787261	165788905	C4orf39
chr4	169841450	169845854	PALLD
chr4	174012902	174014111	GALNT7
chr4	183100034	183100785	ODZ3
chr4	183477060	183478502	ODZ3
chr4	184799400	184800319	STOX2
chr4	187608529	187610293	FAT1
chr4	187644102	187646326	FAT1
chr5	3122925	3125155	C5orf38
chr5	11385886	11386831	CTNND2
chr5	16716182	16743484	MYO10
chr5	36618962	36620076	SLC1A3
chr5	38104166	38105658	EGFLAM
chr5	52840466	52842185	NDUFS4
chr5	52966488	52967900	NDUFS4
chr5	53313451	53315687	ARL15
chr5	55959002	55959954	AC022431.2
chr5	58422735	58424091	PDE4D
chr5	59232625	59233157	PDE4D
chr5	67482900	67484249	RP11-404L6.2
chr5	72739407	72740729	BTF3
chr5	76101892	76104662	F2RL1
chr5	77142782	77144460	TBCA
chr5	77312415	77313676	AP3B1
chr5	79550437	79554187	SERINC5
chr5	82322074	82323488	TMEM167A
chr5	87083081	87084807	CCNH
chr5	87435319	87438673	TMEM161B
chr5	87958450	87968910	MEF2C
chr5	92756971	92758316	NR2F1
chr5	95230697	95232149	ELL2
chr5	96270008	96271978	LNPEP
chr5	98298488	98299450	CHD1
chr5	102633930	102634908	C5orf30
chr5	102833847	102835614	NUDT12
chr5	113695430	113698625	KCNN2
chr5	116109078	116110402	SEMA6A
chr5	116199635	116201999	SEMA6A
chr5	123150443	123151744	CSNK1G3
chr5	123773895	123775619	ZNF608
chr5	123916421	123918369	ZNF608
chr5	123995689	123999295	ZNF608
chr5	124230777	124231426	ZNF608
chr5	124315462	124317129	ZNF608
chr5	134738625	134739854	H2AFY
chr5	136226950	136227981	SPOCK1
chr5	137430292	137431769	WNT8A
chr5	137687745	137691285	KDM3B
chr5	138902970	138905311	UBE2D2
chr5	140943541	140944259	DIAPH1
chr5	141193473	141196917	PCDH1
chr5	141217325	141220429	PCDH1
chr5	141735484	141742755	SPRY4
chr5	163925253	163926013	MAT2B
chr5	165515100	165516186	ODZ2
chr5	169406116	169408252	FAM196B
chr5	171435089	171436503	FBXW11
chr5	174974526	174975524	SFXN1
chr6	4772521	4775063	CDYL
chr6	10314407	10316122	TFAP2A
chr6	10585162	10586421	GCNT2
chr6	14379549	14383651	CD83
chr6	15205229	15221336	JARID2
chr6	15243088	15246564	JARID2
chr6	15264329	15266075	JARID2
chr6	15268305	15269404	JARID2
chr6	19311906	19313477	AL023713.1
chr6	19691082	19692998	ID4
chr6	21185624	21187159	CDKAL1
chr6	21740066	21742087	SOX4
chr6	26183274	26184155	HIST1H2BE
chr6	31136442	31141648	POU5F1
chr6	36744840	36746177	CPNE5
chr6	37108784	37111700	PIM1
chr6	41522878	41524201	FOXP4
chr6	41933050	41934056	CCND3
chr6	49493774	49495639	C6orf141
chr6	50685477	50686684	TFAP2D
chr6	74058659	74060139	DPPA5
chr6	76043347	76044999	FILIP1
chr6	89789115	89792622	PNRC1
chr6	90192306	90193548	ANKRD6
chr6	94495880	94496938	EPHA7
chr6	98484091	98485013	MMS22L
chr6	106448630	106450553	PRDM1
chr6	107196040	107197265	QRSL1
chr6	107436644	107438938	BEND3
chr6	111799839	111800543	REV3L
chr6	112421148	112422317	C6orf225
chr6	113907494	113909172	MARCKS
chr6	114097824	114098980	MARCKS
chr6	121751597	121753993	GJA1
chr6	127839706	127840958	C6orf174
chr6	132270949	132273340	CTGF
chr6	135571318	135573748	MYB
chr6	137744258	137747524	OLIG3
chr6	138805648	138807962	NHSL1
chr6	139694212	139697449	CITED2
chr6	139716942	139717756	CITED2
chr6	140209374	140211726	CITED2
chr6	140260058	140260875	CITED2
chr6	144292971	144295342	PLAGL1
chr6	148662604	148664312	SASH1
chr6	150799514	150805482	IYD
chr6	151074303	151075894	PLEKHG1
chr6	155440937	155442078	TIAM2
chr6	157112254	157113087	ARID1B
chr6	159331246	159332449	C6orf99
chr6	163277569	163279010	PACRG
chr6	163520190	163521268	AL078585.1
chr6	163680296	163683167	AL078585.1
chr6	163815557	163818700	QKI
chr6	164363312	164366238	QKI
chr6	164759704	164766796	AL513023.1
chr6	166610509	166611650	T
chr6	166681667	166682561	PRR18
chr6	170604119	170607648	DLL1
chr7	3320447	3321268	SDK1
chr7	7832640	7833573	AC006465.3
chr7	8480495	8482282	NXPH1
chr7	15055098	15056105	DGKB
chr7	16817718	16819033	TSPAN13
chr7	18534759	18536279	HDAC9
chr7	20834966	20836577	SP8
chr7	21069564	21070539	SP8
chr7	21907686	21908712	DNAH11
chr7	26987979	26989524	SKAP2
chr7	27129975	27132101	HOXA1
chr7	28397852	28398796	CREB5
chr7	31496420	31498379	CCDC129
chr7	35405846	35406879	AC007652.1
chr7	42261463	42263023	GLI3
chr7	50132021	50134035	ZPBP
chr7	67479973	67481066	STAG3L4
chr7	68813764	68814902	AUTS2
chr7	70164719	70165931	AUTS2
chr7	70168192	70169570	AUTS2
chr7	70778139	70779188	WBSCR17
chr7	78207688	78208733	MAGI2
chr7	80117674	80118290	GNAT3
chr7	92397680	92398781	CDK6
chr7	95772562	95773818	SLC25A13
chr7	102583819	102585084	LRRC17
chr7	110358368	110359373	IMMP2L
chr7	112579338	112580788	C7orf60
chr7	115166223	115166919	TFEC
chr7	121564194	121564842	PTPRZ1
chr7	128898414	128899610	AHCYL2
chr7	131580128	131581607	PLXNA4
chr7	131872615	131873654	PLXNA4
chr7	137853554	137855663	AKR1D1
chr7	137927955	137928850	AKR1D1
chr7	140155043	140156096	MKRN1
chr7	143113638	143115235	EPHA1
chr7	155300834	155305447	CNPY1
chr8	9121279	9123984	RP11-10A14.6
chr8	11282657	11285375	C8orf12
chr8	30250834	30252376	RBPMS
chr8	30252977	30256779	RBPMS
chr8	34843157	34843948	UNC5D
chr8	38296517	38300485	FGFR1
chr8	38387809	38389325	C8orf86
chr8	40935001	40936119	ZMAT4
chr8	59976516	59978269	TOX
chr8	64277069	64277853	TTPA
chr8	64991665	64992845	RP11-32K4.2
chr8	65282355	65284215	RP11-32K4.2
chr8	66131451	66132196	CTD-3025N20.2
chr8	68417686	68419327	CPA6
chr8	70378208	70380407	SULF1
chr8	70888620	70890381	PRDM14
chr8	72130614	72131861	EYA1
chr8	72755624	72758402	RP11-383H13.1
chr8	81188170	81189925	TPD52
chr8	93106885	93109608	RUNX1T1
chr8	94228763	94230833	RP11-88J22.1
chr8	108506698	108508614	ANGPT1
chr8	119119678	119122614	EXT1
chr8	128874686	128876821	MYC
chr9	2018171	2019773	SMARCA2
chr9	13491016	13492539	MPDZ
chr9	16708276	16709535	BNC2
chr9	16709653	16710478	BNC2
chr9	18604459	18605685	ADAMTSL1
chr9	23906414	23908043	ELAVL2
chr9	32344453	32346203	ACO1
chr9	37250800	37252231	ZCCHC7
chr9	37339674	37340466	ZCCHC7
chr9	38213932	38215518	SHB
chr9	71704346	71705874	FXN
chr9	74372830	74378008	TMEM2
chr9	75295335	75296533	TMC1
chr9	76230142	76231053	ANXA1
chr9	79303879	79306391	PRUNE2
chr9	83018740	83025809	TLE4
chr9	89555463	89556688	GAS1
chr9	89951750	89954019	DAPK1
chr9	92289779	92294088	GADD45G
chr9	98515699	98518807	C9orf102
chr9	102250174	102251122	KRT8P11
chr9	107900313	107904519	SLC44A1
chr9	108780561	108782530	AL512601.1
chr9	112809234	112812597	AKAP2
chr9	114013360	114014514	OR2K2
chr9	119034047	119035237	PAPPA
chr9	119047585	119049278	PAPPA
chr9	126625174	126626244	DENND1A
chr9	128258442	128259455	MAPKAP1
chr9	128517033	128518143	PBX3
chr9	131144878	131146309	URM1
chr9	131445461	131447810	SET
chr9	135465867	135468193	BARHL1
chrX	9430807	9432046	TBL1X
chrX	16604633	16605417	CTPS2
chrX	39675838	39676785	BCOR
chrX	39949583	39950861	BCOR
chrX	40028236	40029913	BCOR
chrX	40704283	40705423	MED14
chrX	46186256	46188040	ZNF673
chrX	48784100	48788613	OTUD5
chrX	68249617	68250242	PJA1
chrX	68483016	68485494	PJA1
chrX	72666468	72668209	CDX4
chrX	95019765	95020984	DIAPH2
chrX	136655382	136658611	ZIC3
chrX	136828899	136830015	ZIC3
chrX	138203670	138205470	FGF13
