# Supplementary material for: Combinatorial Binding in Human and Mouse Embryonic Stem Cells Identifies Conserved Enhancers Active in Early Embryonic Development
Source: PLoS Comput Biol. 2011 Dec 22;7(12):e1002304. doi: 10.1371/journal.pcbi.1002304 (PMC3245296; doi:10.1371/journal.pcbi.1002304)
Supplement: Table S3 — Combinatorially bound loci in mouse (mm9). (CSV) [file pcbi.1002304.s015.csv]

chr	start	end	Symbol
chr1	3333564	3333998	Xkr4
chr1	3472671	3473645	Xkr4
chr1	3638781	3639562	Xkr4
chr1	3671264	3672250	AC102110.1
chr1	3904002	3904707	AC102110.1
chr1	3984672	3985246	AC102110.1
chr1	4588353	4588927	Sox17
chr1	4793046	4793686	Lypla1
chr1	4845318	4846261	Tcea1
chr1	4959867	4961505	Rgs20
chr1	4962215	4962890	Rgs20
chr1	5124588	5125278	Atp6v1h
chr1	5148604	5149183	Atp6v1h
chr1	5221576	5223778	Atp6v1h
chr1	6049040	6049651	Npbwr1
chr1	6132705	6133456	Rb1cc1
chr1	6272276	6272921	Rb1cc1
chr1	6437857	6439612	St18
chr1	6447949	6448779	St18
chr1	7010658	7011076	Pcmtd1
chr1	7037040	7037939	Pcmtd1
chr1	7042255	7042931	Pcmtd1
chr1	7058619	7059190	Pcmtd1
chr1	7302532	7303092	AC171328.1
chr1	7303331	7304129	AC171328.1
chr1	7308876	7309969	AC171328.1
chr1	7441664	7442345	AC171328.1
chr1	7581129	7581756	AC171328.1
chr1	7661430	7662231	AC171328.1
chr1	7722540	7723541	AC171328.1
chr1	8088950	8089338	Sntg1
chr1	8486147	8487024	Sntg1
chr1	8571867	8572587	Sntg1
chr1	8925877	8926643	Sntg1
chr1	8930796	8931372	Sntg1
chr1	9314096	9314663	Sntg1
chr1	9432990	9433557	Rrs1
chr1	9562052	9562689	Adhfe1
chr1	9691757	9692689	Mybl1
chr1	9879538	9880109	6030422M02Rik
chr1	9942897	9944104	AC102570.4
chr1	10021500	10022332	Cops5
chr1	10466767	10467360	Cpa6
chr1	10640606	10641083	Cpa6
chr1	10842826	10843687	Cpa6
chr1	10844598	10845070	Cpa6
chr1	10868094	10868940	Prex2
chr1	11014593	11015303	Prex2
chr1	11072083	11072597	Prex2
chr1	11086668	11087153	Prex2
chr1	11240878	11241716	A830018L16Rik
chr1	11267729	11268807	A830018L16Rik
chr1	11319346	11320839	A830018L16Rik
chr1	11385503	11386589	A830018L16Rik
chr1	11491454	11492257	A830018L16Rik
chr1	11737835	11739128	A830018L16Rik
chr1	12015860	12016548	A830018L16Rik
chr1	12285827	12286589	Sulf1
chr1	12566841	12567826	Sulf1
chr1	12626671	12627409	Sulf1
chr1	12681788	12682850	Sulf1
chr1	12682970	12683984	Sulf1
chr1	12734109	12735717	Sulf1
chr1	12753078	12753706	Sulf1
chr1	12781068	12781778	Sulf1
chr1	12800231	12801025	Sulf1
chr1	12803659	12805531	Sulf1
chr1	12824260	12827383	Sulf1
chr1	12980093	12982119	Slco5a1
chr1	12987760	12988530	Slco5a1
chr1	13008515	13009153	Slco5a1
chr1	13049359	13050364	Prdm14
chr1	13063459	13065534	Prdm14
chr1	13073412	13075963	Prdm14
chr1	13084010	13086557	Prdm14
chr1	13115191	13119285	Prdm14
chr1	13122000	13122753	Prdm14
chr1	13484471	13485143	Tram1
chr1	13596591	13597165	Tram1
chr1	13990845	13991706	Eya1
chr1	14176497	14177365	Eya1
chr1	14179712	14180162	Eya1
chr1	14215367	14216148	Eya1
chr1	14239550	14240017	Eya1
chr1	14281884	14282877	Eya1
chr1	14302298	14303169	Eya1
chr1	14410826	14411616	Eya1
chr1	14746807	14747630	Msc
chr1	15121383	15121897	AC123942.1
chr1	15639805	15640393	Terf1
chr1	15779057	15779875	Terf1
chr1	15781046	15782367	Terf1
chr1	16119768	16121001	Rdh10
chr1	17197492	17198004	Gdap1
chr1	17240033	17241352	Gdap1
chr1	17677141	17677490	Crispld1
chr1	17922038	17922814	Crisp4
chr1	18277252	18277970	Defb41
chr1	18629342	18629871	Defb41
chr1	19097103	19098217	Tcfap2d
chr1	20750092	20750874	Il17f
chr1	20751289	20752171	Il17f
chr1	20857338	20858635	Paqr8
chr1	20897838	20899320	Paqr8
chr1	20944782	20945683	Efhc1
chr1	20964538	20965562	Efhc1
chr1	21221677	21222383	Gsta3
chr1	21245781	21247459	Gsta3
chr1	21390008	21390599	Khdc1b
chr1	21726204	21726671	Kcnq5
chr1	22367163	22368683	Rims1
chr1	22473402	22474102	Rims1
chr1	22526266	22526782	Rims1
chr1	24049735	24050311	Fam135a
chr1	24439857	24440432	Col19a1
chr1	25069552	25070113	Bai3
chr1	25238514	25239311	Bai3
chr1	25366924	25367462	Bai3
chr1	25944827	25945367	AC116556.1
chr1	26286487	26287065	AC116556.1
chr1	26584548	26585120	4931408C20Rik
chr1	26964520	26965113	AC102363.1
chr1	30471737	30472340	AC124469.1
chr1	30605178	30605629	AC124469.1
chr1	30861517	30862374	Phf3
chr1	30904413	30905179	Phf3
chr1	30924374	30925028	Phf3
chr1	31290181	31291038	4930521A18Rik
chr1	33163188	33163755	AC124771.1
chr1	33328080	33328801	Prim2
chr1	33551380	33552056	Prim2
chr1	33612386	33613055	Prim2
chr1	33887418	33887907	Zfp451
chr1	34062223	34065129	Dst
chr1	34129995	34132255	Dst
chr1	34159386	34161498	Dst
chr1	34163325	34164593	Dst
chr1	34195974	34198105	Dst
chr1	34525201	34525880	Ptpn18
chr1	34603827	34604406	Cfc1
chr1	34628462	34628972	1700101I19Rik
chr1	34894739	34895276	Fam168b
chr1	34940495	34941121	Plekhb2
chr1	35171912	35173103	Plekhb2
chr1	35289184	35290145	Plekhb2
chr1	35295000	35295498	Plekhb2
chr1	35492571	35493120	Plekhb2
chr1	35754382	35755295	Hs6st1
chr1	35806375	35807621	Hs6st1
chr1	35926427	35927063	Hs6st1
chr1	35987836	35988546	Hs6st1
chr1	35998291	35998885	Hs6st1
chr1	36000502	36002310	Hs6st1
chr1	36070102	36071779	Hs6st1
chr1	36073523	36075907	Hs6st1
chr1	36111207	36112327	Hs6st1
chr1	36116027	36123002	Hs6st1
chr1	36308157	36308722	Uggt1
chr1	36860780	36861556	Zap70
chr1	36890920	36891469	Zap70
chr1	36955471	36956209	AC123854.2
chr1	37018748	37020245	AC123854.1
chr1	37039121	37040026	AC123854.1
chr1	37040250	37046033	AC123854.1
chr1	37058320	37059074	Vwa3b
chr1	37105878	37106525	Vwa3b
chr1	37137238	37137741	Vwa3b
chr1	37141833	37142539	Vwa3b
chr1	37186665	37187773	AC133096.1
chr1	37269057	37269917	Cnga3
chr1	37599678	37600576	Mgat4a
chr1	37728021	37728688	2010300C02Rik
chr1	38114962	38115928	Eif5b
chr1	38348238	38348942	Aff3
chr1	38376494	38377162	Aff3
chr1	38853406	38854408	Lonrf2
chr1	38880400	38881449	Lonrf2
chr1	39126676	39127479	Pdcl3
chr1	39179336	39180064	Npas2
chr1	39321191	39321685	Npas2
chr1	39486715	39488116	Tbc1d8
chr1	39522752	39523498	Tbc1d8
chr1	39584818	39585737	D1Bwg0212e
chr1	39590751	39591333	D1Bwg0212e
chr1	39757298	39757905	AC119809.2
chr1	39959180	39960497	Map4k4
chr1	39980113	39981102	Map4k4
chr1	40452455	40452974	Il1rl1
chr1	40736762	40737577	Slc9a2
chr1	41187964	41188862	Tmem182
chr1	41197131	41197965	Tmem182
chr1	41446444	41448074	Tmem182
chr1	42092050	42092738	AC125163.1
chr1	42115081	42116436	AC125163.1
chr1	42224571	42225265	AC125163.1
chr1	42242964	42243533	AC125163.1
chr1	42781639	42782187	Pou3f3
chr1	42783030	42783622	Pou3f3
chr1	42970215	42970858	AC163673.1
chr1	43243025	43243665	Fhl2
chr1	43876837	43877954	Uxs1
chr1	44670068	44671063	Gulp1
chr1	44948168	44948889	Gulp1
chr1	45414620	45415414	Col3a1
chr1	45416473	45417031	Col3a1
chr1	45464404	45464982	Col5a2
chr1	45883771	45884351	Wdr75
chr1	46915011	46915605	Slc39a10
chr1	46920068	46920927	Slc39a10
chr1	46950983	46951645	Slc39a10
chr1	46972977	46973645	Slc39a10
chr1	46978272	46979133	Slc39a10
chr1	47363822	47364195	Slc39a10
chr1	47890751	47891418	Slc39a10
chr1	50761421	50761840	Tmeff2
chr1	51209407	51210060	Sdpr
chr1	51330412	51331108	Sdpr
chr1	51534996	51535768	Obfc2a
chr1	51592626	51593723	Obfc2a
chr1	51681381	51682579	Myo1b
chr1	51693504	51694083	Myo1b
chr1	51799267	51799785	Myo1b
chr1	51815360	51816062	Myo1b
chr1	51988207	51989013	Myo1b
chr1	52064916	52066352	Stat4
chr1	52106475	52107183	AC123752.1
chr1	52136401	52137306	AC123752.1
chr1	52184067	52184634	Stat1
chr1	52289719	52290840	Gls
chr1	52584023	52584992	Nab1
chr1	52713194	52713999	AC161876.1
chr1	52814814	52815392	Mfsd6
chr1	53008843	53011116	1700019D03Rik
chr1	53248128	53248520	1700019A02Rik
chr1	53266876	53267607	1700019A02Rik
chr1	53638043	53638706	Dnahc7a
chr1	53806710	53807253	Stk17b
chr1	53880364	53881173	Hecw2
chr1	53923097	53924030	Hecw2
chr1	54109392	54110168	Hecw2
chr1	54319336	54319857	Ccdc150
chr1	54541306	54542377	Pgap1
chr1	54641676	54642806	Pgap1
chr1	54733665	54734378	Pgap1
chr1	54873732	54874158	Ankrd44
chr1	55096776	55097416	AC108391.1
chr1	55164687	55166746	Hspe1
chr1	55188488	55189156	Mobkl3
chr1	55255388	55256127	Rftn2
chr1	55262526	55263233	Rftn2
chr1	55632544	55633199	Plcl1
chr1	55957464	55958162	Plcl1
chr1	56023003	56023725	Plcl1
chr1	56031003	56031446	Plcl1
chr1	56725554	56726053	Hsfy2
chr1	56741050	56741839	Hsfy2
chr1	56754076	56754889	Hsfy2
chr1	56780186	56781130	Hsfy2
chr1	56901292	56901944	Satb2
chr1	56995321	56995738	Satb2
chr1	57032269	57032735	Satb2
chr1	57357969	57358430	1700066M21Rik
chr1	57400348	57400843	1700066M21Rik
chr1	57526922	57527830	9430016H08Rik
chr1	57668723	57670526	Spats2l
chr1	57775945	57776508	Spats2l
chr1	57914573	57915365	Spats2l
chr1	58045700	58046389	Sgol2
chr1	58245156	58246006	Aox4
chr1	58247592	58248325	Aox4
chr1	58426416	58427019	Bzw1
chr1	58627235	58627847	Fam126b
chr1	58746148	58746671	Als2cr12
chr1	59014616	59015332	Trak2
chr1	59371741	59372531	Cdk15
chr1	59432675	59433904	Cdk15
chr1	59433925	59434717	Cdk15
chr1	59479059	59481069	Fzd7
chr1	59483341	59484558	Fzd7
chr1	59504371	59506821	Fzd7
chr1	59528999	59530703	Fzd7
chr1	59539718	59542674	Fzd7
chr1	59543748	59545169	Fzd7
chr1	59641334	59642455	Gm973
chr1	59720181	59720922	Sumo1
chr1	60113152	60113681	Ica1l
chr1	60133123	60134175	Wdr12
chr1	60489164	60490013	Abi2
chr1	60597929	60598598	Raph1
chr1	60895644	60896852	Ctla4
chr1	60907479	60908811	Ctla4
chr1	60908844	60911314	Ctla4
chr1	61152032	61152862	Icos
chr1	61465277	61465785	Pard3b
chr1	61476448	61477306	Pard3b
chr1	62227874	62228891	Pard3b
chr1	62444550	62445398	Nrp2
chr1	62696857	62697550	Nrp2
chr1	62812925	62815443	Nrp2
chr1	62829745	62831061	Nrp2
chr1	62874819	62875297	Nrp2
chr1	63156904	63157881	Ino80d
chr1	63184334	63187256	Ino80d
chr1	63256397	63257271	Gpr1
chr1	63293473	63295463	Zdbf2
chr1	63487497	63489217	Adam23
chr1	63713649	63714925	Dytn
chr1	63984090	63984733	RP23-374K2.1
chr1	64055346	64056192	RP23-374K2.1
chr1	64351800	64352770	Klf7
chr1	64357778	64358538	Klf7
chr1	64623148	64623823	Fam119a
chr1	64777799	64786289	Fzd5
chr1	64931260	64932353	Plekhm3
chr1	64963114	64964045	Plekhm3
chr1	65028672	65029329	Plekhm3
chr1	65059193	65059686	4921521F21Rik
chr1	65114275	65114909	Crygd
chr1	65339275	65339626	Pth2r
chr1	65417262	65417897	Pth2r
chr1	65774531	65774943	Crygf
chr1	65846431	65847360	Crygf
chr1	66312747	66313482	Mtap2
chr1	66474259	66474877	Mtap2
chr1	67007036	67008017	AC133187.1
chr1	67354169	67354669	Cps1
chr1	67458106	67458616	Cps1
chr1	67982122	67983270	Erbb4
chr1	68350809	68351632	Erbb4
chr1	68826558	68827155	AC101822.1
chr1	69056697	69057169	AC101822.1
chr1	69506378	69507061	Ikzf2
chr1	69914349	69914873	Spag16
chr1	70853136	70853915	Vwc2l
chr1	70908743	70909253	Vwc2l
chr1	71081929	71082756	AC104747.1
chr1	71577490	71578751	Atic
chr1	71691944	71693488	Apol7d
chr1	71696915	71698542	Apol7d
chr1	71719725	71720670	Apol7d
chr1	71738638	71739374	Apol7d
chr1	71787571	71788282	Apol7d
chr1	72013830	72014397	AC115846.1
chr1	72251497	72252726	Mreg
chr1	72260120	72262167	Mreg
chr1	72270868	72273678	Mreg
chr1	72274072	72276317	Mreg
chr1	72288817	72291574	Mreg
chr1	72300518	72303531	Pecr
chr1	72311912	72312559	Pecr
chr1	72353224	72354561	Xrcc5
chr1	72358894	72360768	Xrcc5
chr1	72620487	72621043	Smarcal1
chr1	72718359	72720040	Ankar
chr1	72851269	72854103	Igfbp2
chr1	72995561	72996373	Tnp1
chr1	73003336	73003893	Tnp1
chr1	73006415	73007564	Tnp1
chr1	73547096	73547756	Tns1
chr1	73689182	73689854	Tns1
chr1	74157380	74158799	Rufy4
chr1	74226120	74226759	Il8ra
chr1	74353609	74354163	Tmbim1
chr1	74354412	74355338	Tmbim1
chr1	74390441	74391457	Pnkd
chr1	74551752	74553731	Rqcd1
chr1	74554304	74554830	Rqcd1
chr1	74871048	74872262	Wnt10a
chr1	75073470	75074284	Nhej1
chr1	75439419	75440435	Gmppa
chr1	75505599	75510176	Inha
chr1	75585227	75586138	AC115011.2
chr1	75597784	75598924	AC115011.2
chr1	75613155	75613969	AC115011.2
chr1	75658733	75659920	AC115011.2
chr1	75700693	75702098	AC115011.2
chr1	75777909	75778276	AC115011.2
chr1	75794220	75794870	AC115011.2
chr1	75800837	75801581	AC115011.2
chr1	75842576	75843302	AC115011.2
chr1	75859336	75859886	AC115011.2
chr1	75884555	75885846	AC115011.2
chr1	76025108	76026500	AC115011.2
chr1	76032491	76033523	AC115011.2
chr1	76273162	76273623	AC115011.2
chr1	76904065	76904749	Epha4
chr1	77409302	77410366	Epha4
chr1	77436892	77439133	Epha4
chr1	77442306	77444242	Epha4
chr1	77447817	77448581	Epha4
chr1	77449151	77449831	Epha4
chr1	77450109	77450982	Epha4
chr1	77453037	77453943	Epha4
chr1	77458120	77459024	Epha4
chr1	77469051	77469755	Epha4
chr1	77493102	77494402	Epha4
chr1	77498923	77499932	Epha4
chr1	77626118	77627084	Epha4
chr1	77968579	77969357	Pax3
chr1	78116293	78117372	Pax3
chr1	78164031	78165289	Pax3
chr1	78416730	78417370	Farsb
chr1	78506257	78506720	Mogat1
chr1	78564301	78565266	Mogat1
chr1	79374902	79375560	Scg2
chr1	79450561	79451601	Scg2
chr1	79577608	79578381	Ap1s3
chr1	79598953	79599735	Ap1s3
chr1	80147081	80147850	Fam124b
chr1	80232643	80233309	Fam124b
chr1	80233706	80234755	Fam124b
chr1	80312163	80312866	Cul3
chr1	80399538	80400637	Cul3
chr1	80673166	80673761	Dock10
chr1	81262274	81262837	9430031J16Rik
chr1	81301648	81302137	9430031J16Rik
chr1	81541622	81542328	9430031J16Rik
chr1	81574152	81574688	9430031J16Rik
chr1	82004303	82004889	AC123690.1
chr1	82863069	82863891	Agfg1
chr1	83531560	83532383	Sphkap
chr1	84031680	84032271	Pid1
chr1	84173272	84174183	Pid1
chr1	84214186	84214911	Pid1
chr1	84267245	84268303	Pid1
chr1	84401863	84402669	Pid1
chr1	84545877	84546951	Dner
chr1	84627583	84628375	Dner
chr1	84633120	84634736	Dner
chr1	84636735	84637845	Dner
chr1	84844979	84846072	Fbxo36
chr1	84856766	84858656	Fbxo36
chr1	84863200	84864196	Fbxo36
chr1	84868078	84869989	Fbxo36
chr1	84886339	84887762	Fbxo36
chr1	87920595	87921549	Spata3
chr1	88084094	88086302	Armc9
chr1	88097691	88098518	Armc9
chr1	88132569	88133584	Armc9
chr1	88203753	88208676	B3gnt7
chr1	88244472	88246212	Ncl
chr1	88383237	88387109	AC102609.3
chr1	88405015	88406644	Ptma
chr1	88446540	88447301	Pde6d
chr1	88543718	88544718	Nppc
chr1	88615631	88616507	Dis3l2
chr1	88654468	88655256	Dis3l2
chr1	88814478	88815246	Dis3l2
chr1	89121204	89121872	Eif4e2
chr1	89122106	89124207	Eif4e2
chr1	89126460	89127788	Eif4e2
chr1	89209589	89211270	Efhd1
chr1	89572384	89573434	Inpp5d
chr1	89625413	89626329	Atg16l1
chr1	90328921	90329601	Spp2
chr1	90362859	90363933	Glrp1
chr1	90505355	90505821	Arl4c
chr1	90508945	90510235	Arl4c
chr1	90564604	90566678	Arl4c
chr1	90670695	90671395	Arl4c
chr1	90703163	90704983	Arl4c
chr1	90706096	90707005	Arl4c
chr1	90709695	90710420	Arl4c
chr1	90735947	90737280	Arl4c
chr1	90820598	90821429	Sh3bp4
chr1	90853532	90854580	Sh3bp4
chr1	90921360	90922401	Sh3bp4
chr1	90968702	90969823	Sh3bp4
chr1	90975403	90975958	Sh3bp4
chr1	91178919	91179687	Agap1
chr1	91361435	91362812	Agap1
chr1	91652196	91653596	Gbx2
chr1	91766232	91768627	Gbx2
chr1	91772650	91776605	Gbx2
chr1	91831028	91831902	Gbx2
chr1	91956461	91957132	Iqca
chr1	92098542	92101129	Cxcr7
chr1	92249698	92250534	Cxcr7
chr1	92301310	92302326	Cops8
chr1	92371360	92372252	Cops8
chr1	92389700	92390534	Cops8
chr1	92414938	92416612	Cops8
chr1	92424111	92425178	Cops8
chr1	92518296	92518812	Cops8
chr1	92797528	92798305	Mlph
chr1	92935051	92935739	Lrrfip1
chr1	93207832	93208449	Scly
chr1	93662279	93662912	Twist2
chr1	93674736	93675396	Twist2
chr1	94015705	94016519	Hdac4
chr1	94079683	94080436	Hdac4
chr1	94262057	94262788	Ndufa10
chr1	94327451	94329484	Ndufa10
chr1	94603777	94605029	Otos
chr1	94633944	94634892	Otos
chr1	94785434	94786348	Ankmy1
chr1	95473540	95474262	Stk25
chr1	96194783	96195423	Pdcd1
chr1	96889708	96890552	Fam174a
chr1	96926936	96927585	Fam174a
chr1	97169829	97170434	Fam174a
chr1	97498446	97499081	St8sia4
chr1	97639719	97640210	St8sia4
chr1	98379256	98379993	Slco4c1
chr1	98771033	98771730	Slco4c1
chr1	98772630	98773215	Slco4c1
chr1	99519116	99520132	D1Ertd622e
chr1	99657085	99657588	Gin1
chr1	99969494	99970402	Pam
chr1	99982894	99983681	Pam
chr1	101867067	101867969	Cntnap5b
chr1	102774331	102775443	Cntnap5b
chr1	103027727	103028122	Cntnap5b
chr1	103524885	103525531	Cntnap5b
chr1	103652978	103654138	Cntnap5b
chr1	103815253	103815960	Cntnap5b
chr1	104247228	104248050	Cdh20
chr1	104990278	104991092	Cdh20
chr1	105368059	105368638	Cdh20
chr1	105368867	105369670	Cdh20
chr1	106361002	106361528	Cdh20
chr1	106550335	106550966	Cdh20
chr1	106711708	106712383	Cdh20
chr1	106734526	106735260	Cdh20
chr1	106883987	106884538	Cdh20
chr1	106908729	106910272	Cdh20
chr1	106967280	106968050	Rnf152
chr1	106991422	106992075	Rnf152
chr1	107000933	107001433	Rnf152
chr1	107387865	107388994	Pign
chr1	107954665	107955348	Zcchc2
chr1	107967723	107969101	Zcchc2
chr1	108073295	108074027	Phlpp1
chr1	108117981	108119085	Phlpp1
chr1	108174883	108175737	Phlpp1
chr1	108460778	108461562	D630008O14Rik
chr1	108618531	108619099	Kdsr
chr1	109874282	109875715	Serpinb8
chr1	110445189	110445869	Serpinb8
chr1	112671120	112672011	Cdh19
chr1	112686964	112687714	Cdh19
chr1	115774854	115775227	Cntnap5a
chr1	115860371	115861520	Cntnap5a
chr1	116538459	116538830	Cntnap5a
chr1	117669822	117670173	Cntnap5a
chr1	117926142	117926806	Cntnap5a
chr1	118951374	118951867	Tsn
chr1	119187232	119187872	Tsn
chr1	119210303	119210891	Tsn
chr1	119355695	119356064	Tsn
chr1	120259005	120259469	Clasp1
chr1	120308158	120308621	Clasp1
chr1	120521791	120523667	Tcfcp2l1
chr1	120538762	120540779	Tcfcp2l1
chr1	120541642	120543268	Tcfcp2l1
chr1	120543548	120545533	Tcfcp2l1
chr1	120559107	120560215	Tcfcp2l1
chr1	120586028	120587317	Tcfcp2l1
chr1	120945038	120946179	Gli2
chr1	120946197	120947435	Gli2
chr1	120971363	120975122	Gli2
chr1	121200417	121203483	Inhbb
chr1	121243074	121246638	Inhbb
chr1	121253355	121253985	Inhbb
chr1	121293431	121296329	Inhbb
chr1	121350087	121350831	Ralb
chr1	121393793	121394756	Ralb
chr1	121531193	121531987	Epb4.1l5
chr1	121938879	121939481	Tmem37
chr1	122250752	122251559	C1ql2
chr1	122540231	122541509	En1
chr1	122625520	122626013	En1
chr1	122655755	122657019	En1
chr1	122983536	122984872	Insig2
chr1	122993534	122994172	Insig2
chr1	123019756	123020768	Insig2
chr1	123739097	123739805	Ddx18
chr1	124351430	124352294	Ddx18
chr1	124503813	124504567	Ddx18
chr1	124961547	124962392	Dpp10
chr1	126071275	126071904	Dpp10
chr1	127584275	127585102	Gpr39
chr1	127868480	127869010	Nckap5
chr1	127969116	127969706	Nckap5
chr1	128025562	128026291	Nckap5
chr1	128064730	128065190	Nckap5
chr1	128274065	128274657	Nckap5
chr1	128571434	128572150	Nckap5
chr1	128650029	128650631	Nckap5
chr1	129064047	129064676	Mgat5
chr1	129140978	129141798	Mgat5
chr1	129403657	129404365	Tmem163
chr1	129680132	129681154	Ccnt2
chr1	129801189	129801958	Rab3gap1
chr1	129990939	129992056	Zranb3
chr1	130240705	130241278	Mcm6
chr1	130288672	130289582	Dars
chr1	130295335	130295760	Dars
chr1	130296728	130297518	Dars
chr1	130755984	130757605	Cxcr4
chr1	130898362	130899031	Thsd7b
chr1	132916846	132918374	Il10
chr1	133034185	133036670	Dyrk3
chr1	133057225	133058297	Lgtn
chr1	133375211	133376043	Srgap2
chr1	133615535	133616248	5430435G22Rik
chr1	133641782	133642676	Slc26a9
chr1	133786350	133788607	Nucks1
chr1	134053657	134057054	Cdk18
chr1	134090118	134098584	Lemd1
chr1	134133951	134134916	AC124108.2
chr1	134160024	134162372	Klhdc8a
chr1	134173200	134174209	Klhdc8a
chr1	134178037	134179468	Klhdc8a
chr1	134184525	134185510	Klhdc8a
chr1	134367226	134368971	Rbbp5
chr1	134373161	134374508	Rbbp5
chr1	134632445	134633362	Nfasc
chr1	134712094	134712855	Lrrn2
chr1	134747115	134748382	Lrrn2
chr1	134774815	134776463	Lrrn2
chr1	134877101	134879780	Mdm4
chr1	134908936	134909670	Mdm4
chr1	134914774	134917624	Mdm4
chr1	134930014	134931078	Mdm4
chr1	134976035	134977882	Pik3c2b
chr1	134991797	134992484	Pik3c2b
chr1	135025626	135026922	Ppp1r15b
chr1	135243408	135244354	Ren1
chr1	135293860	135295412	Sox13
chr1	135387626	135391003	Sox13
chr1	135400688	135401721	Sox13
chr1	135556929	135558433	Zc3h11a
chr1	135563968	135564949	Zc3h11a
chr1	135566311	135568976	Zc3h11a
chr1	135590096	135592225	Lax1
chr1	135592307	135593027	Lax1
chr1	135638282	135639331	Atp2b4
chr1	135748677	135749255	AC157924.1
chr1	135870075	135870872	Prelp
chr1	136388785	136389426	Rabif
chr1	136397254	136398424	Rabif
chr1	136430772	136432938	Kdm5b
chr1	136466552	136467932	Kdm5b
chr1	136671326	136672181	Ppp1r12b
chr1	136806990	136807414	Ppp1r12b
chr1	137081742	137083924	Gpr37l1
chr1	137094748	137096702	Gpr37l1
chr1	137113833	137115233	Elf3
chr1	137368635	137369801	AC016814.1
chr1	137403923	137405113	Gm4793
chr1	137449672	137451088	Gm4793
chr1	137527974	137529480	Nav1
chr1	137551554	137552408	Nav1
chr1	137571621	137575193	Nav1
chr1	137620327	137621594	Csrp1
chr1	138035335	138036053	Kif21b
chr1	138323877	138324786	Ddx59
chr1	138462163	138463497	AC126606.1
chr1	138465059	138468608	AC126606.1
chr1	138509592	138510460	Zfp281
chr1	138570361	138575622	Zfp281
chr1	138576563	138577661	Zfp281
chr1	138586445	138588578	Zfp281
chr1	138591213	138593549	Zfp281
chr1	138624019	138625505	AC125186.1
chr1	138678210	138679316	AC125186.1
chr1	138841742	138842429	Nr5a2
chr1	138847187	138851145	Nr5a2
chr1	138948031	138949101	Nr5a2
chr1	139070332	139071364	Nr5a2
chr1	139274746	139275737	Nr5a2
chr1	139283970	139284665	Nr5a2
chr1	139553135	139554213	A130050O07Rik
chr1	139634706	139635539	A130050O07Rik
chr1	140050430	140051233	Ptprc
chr1	140163413	140164023	Atp6v1g3
chr1	141288114	141288665	Zbtb41
chr1	141390981	141392486	F13b
chr1	141396231	141397319	F13b
chr1	142084975	142085836	Cfh
chr1	142325656	142326550	Kcnt2
chr1	142331176	142332036	Kcnt2
chr1	142409814	142410627	Kcnt2
chr1	144970198	144970654	AC175246.1
chr1	145113660	145114428	AC175246.1
chr1	145402559	145403254	AC175246.1
chr1	145578693	145579428	Glrx2
chr1	145580944	145581596	Glrx2
chr1	148169936	148170750	Fam5c
chr1	150921845	150922400	Pla2g4a
chr1	151962286	151963198	Ptgs2
chr1	152343756	152344738	Prg4
chr1	152470157	152470748	Hmcn1
chr1	152652518	152653080	Hmcn1
chr1	153067281	153067665	Ivns1abp
chr1	153082598	153083174	Ivns1abp
chr1	153151580	153152554	Ivns1abp
chr1	153274031	153274849	1190005F20Rik
chr1	153362609	153363433	Rnf2
chr1	153391611	153393354	Fam129a
chr1	153725229	153726265	AC166332.1
chr1	153727713	153728443	AC166332.1
chr1	153844903	153845536	1700025G04Rik
chr1	153917353	153918050	1700025G04Rik
chr1	154261533	154262243	Glt25d2
chr1	154419385	154421734	Rgl1
chr1	154450545	154451315	Rgl1
chr1	154637181	154639127	Ncf2
chr1	154639702	154642137	Ncf2
chr1	154650833	154651297	Ncf2
chr1	154762005	154763547	Smg7
chr1	154764569	154765255	Smg7
chr1	154789781	154790671	Nmnat2
chr1	154820720	154821730	Nmnat2
chr1	154886829	154887960	Nmnat2
chr1	154937883	154945079	Lamc2
chr1	155063547	155064022	Lamc2
chr1	155167571	155168287	Lamc1
chr1	155223383	155224538	EG626058
chr1	155340293	155341541	Dhx9
chr1	155437081	155437936	Npl
chr1	155587177	155588430	Rgs16
chr1	155596156	155596995	Rnasel
chr1	155613150	155614134	Rnasel
chr1	155925923	155928883	AC118263.2
chr1	155947449	155948567	AC118263.2
chr1	156230259	156230854	AC118263.2
chr1	156689193	156689740	Cacna1e
chr1	156841885	156842544	Ier5
chr1	156848825	156849442	Ier5
chr1	156958410	156959253	Ier5
chr1	157331306	157331878	Gm5532
chr1	158403958	158405476	Soat1
chr1	158442640	158443244	Soat1
chr1	158543820	158544934	Tor3a
chr1	158598424	158600515	Tor3a
chr1	158868515	158869483	Ralgps2
chr1	158885912	158887256	Ralgps2
chr1	158909759	158910385	Ralgps2
chr1	158912174	158914135	Ralgps2
chr1	158923555	158926140	AC116798.1
chr1	158926665	158928675	AC116798.1
chr1	159348127	159348649	2810025M15Rik
chr1	159369210	159371332	BC026585
chr1	159388321	159389668	BC026585
chr1	159913148	159913849	Fam5b
chr1	160133018	160133736	Fam5b
chr1	160316787	160317518	Astn1
chr1	160948218	160948674	1600012P17Rik
chr1	161359905	161360446	AC118011.1
chr1	162139736	162140434	Cacybp
chr1	162148050	162148731	Cacybp
chr1	162238938	162240740	Rabgap1l
chr1	162241847	162242561	Rabgap1l
chr1	162346105	162346752	Rabgap1l
chr1	162581470	162582314	Rabgap1l
chr1	162585222	162585685	Rabgap1l
chr1	162664513	162665504	Rabgap1l
chr1	162969136	162970767	AC163327.1
chr1	163000308	163001553	Cenpl
chr1	163177353	163178589	Prdx6
chr1	163204025	163204941	Prdx6
chr1	163309590	163310262	Tnfsf4
chr1	163699261	163699967	Fasl
chr1	163850665	163851536	AI848100
chr1	164762050	164762983	Fmo1
chr1	165093701	165094710	4921528O07Rik
chr1	165931752	165932574	2810422O20Rik
chr1	165948073	165948979	2810422O20Rik
chr1	165949777	165950680	2810422O20Rik
chr1	166306475	166307815	Nme7
chr1	166390647	166392330	Atp1b1
chr1	166400859	166401564	Atp1b1
chr1	166420060	166420635	Atp1b1
chr1	166422878	166425817	Atp1b1
chr1	166432963	166434536	Atp1b1
chr1	166452240	166453250	Atp1b1
chr1	166506759	166507730	Atp1b1
chr1	167114181	167114756	Sft2d2
chr1	167543980	167544651	Mpzl1
chr1	167932416	167934038	Pou2f1
chr1	167953913	167954633	Pou2f1
chr1	168054366	168055958	Dusp27
chr1	168064901	168066256	Gpa33
chr1	168072072	168073284	Gpa33
chr1	168230555	168231212	Ildr2
chr1	168773404	168774064	Fam78b
chr1	168837270	168837819	Fam78b
chr1	168951438	168952416	Fam78b
chr1	168975963	168976807	Fam78b
chr1	168999599	169000172	Fam78b
chr1	169199524	169202126	Uck2
chr1	169208845	169210035	Uck2
chr1	169212053	169212858	Uck2
chr1	169219066	169220795	Uck2
chr1	169378109	169379293	Lrrc52
chr1	169427530	169428789	Lrrc52
chr1	169529246	169529971	Rxrg
chr1	169582277	169582885	Rxrg
chr1	169899809	169900638	Pbx1
chr1	169995023	169996442	Pbx1
chr1	170143809	170144982	Pbx1
chr1	170312167	170313429	Pbx1
chr1	170479898	170480657	Pbx1
chr1	171764492	171765247	Rgs4
chr1	172031516	172032207	Ddr2
chr1	172310575	172311073	Nos1ap
chr1	172407581	172408426	Nos1ap
chr1	172492448	172493225	Nos1ap
chr1	172581075	172582056	Olfml2b
chr1	172626570	172627094	Olfml2b
chr1	172723427	172724008	Atf6
chr1	172801330	172802122	Atf6
chr1	172819286	172820139	Dusp12
chr1	172822036	172823153	Dusp12
chr1	172976270	172977166	Fcgr3
chr1	173019617	173020773	1700009P17Rik
chr1	173150644	173153346	Tomm40l
chr1	173249683	173250446	Dedd
chr1	173401395	173402000	F11r
chr1	173406969	173408937	F11r
chr1	173751376	173751951	Cd84
chr1	173801418	173801849	AC091523.1
chr1	173817142	173817631	AC091523.1
chr1	173900762	173901528	Vangl2
chr1	174191692	174192277	Igsf8
chr1	174253239	174254064	Kcnj9
chr1	174348232	174348945	Pigm
chr1	174410843	174412782	Igsf9
chr1	174455222	174456015	Ccdc19
chr1	174587184	174587966	Dusp23
chr1	174631357	174631990	Crp
chr1	175251675	175252510	Darc
chr1	175278158	175279710	Aim2
chr1	175348764	175349442	Aim2
chr1	176102501	176103194	Spna1
chr1	176356673	176357174	Olfr414
chr1	176415041	176415648	Fmn2
chr1	176658833	176659448	Grem2
chr1	177620005	177620698	Chml
chr1	177642061	177642404	Wdr64
chr1	177696554	177697014	Wdr64
chr1	177958548	177958953	B020018G12Rik
chr1	178543004	178543571	Cep170
chr1	178564222	178564830	Cep170
chr1	178573894	178575169	Cep170
chr1	178683888	178684507	Cep170
chr1	178878783	178879482	Sdccag8
chr1	178922612	178923213	Sdccag8
chr1	179251666	179252507	Akt3
chr1	179648586	179649796	1700016C15Rik
chr1	179683433	179684185	1700016C15Rik
chr1	180213989	180214447	AC119928.1
chr1	180221544	180222215	Fam36a
chr1	180237539	180238257	Fam36a
chr1	180247994	180252062	Fam36a
chr1	180266354	180268911	Hnrnpu
chr1	180335556	180337423	Efcab2
chr1	180678070	180679132	Kif26b
chr1	180780112	180781328	Kif26b
chr1	181017535	181018343	Smyd3
chr1	181142111	181142833	Smyd3
chr1	181196943	181197535	Smyd3
chr1	181202235	181203024	Smyd3
chr1	181206365	181207566	Smyd3
chr1	181298634	181299141	Smyd3
chr1	181534368	181535169	Cnst
chr1	181652936	181654068	AC113977.1
chr1	181865455	181865784	Cdc42bpa
chr1	182140647	182141250	Cabc1
chr1	182478643	182479359	Parp1
chr1	182500737	182502010	Parp1
chr1	182816965	182821020	Lefty2
chr1	182854286	182856741	Lefty1
chr1	182863060	182867314	Lefty1
chr1	183583266	183584163	Dnahc14
chr1	183672174	183673143	Dnahc14
chr1	183790540	183791352	Gm5533
chr1	183883471	183884217	Enah
chr1	183948252	183949604	Enah
chr1	183949884	183952205	Enah
chr1	183959961	183962178	Enah
chr1	184024123	184025921	Srp9
chr1	184092281	184093739	Srp9
chr1	184111720	184113137	Srp9
chr1	184121070	184121831	Srp9
chr1	184227202	184227800	Degs1
chr1	185540937	185541476	Dusp10
chr1	185857323	185858523	Dusp10
chr1	186320596	186321335	AC157800.1
chr1	186529152	186529508	Hlx
chr1	186903757	186904430	Mark1
chr1	186922082	186923372	Mark1
chr1	186928729	186929760	AC131084.1
chr1	186973011	186973492	AC131084.1
chr1	187014671	187015273	AC131084.1
chr1	187032210	187034334	Rab3gap2
chr1	187311945	187313048	Slc30a10
chr1	187653209	187653745	AC122845.1
chr1	188059984	188061408	Lyplal1
chr1	188084989	188085894	Lyplal1
chr1	188334186	188335106	Tgfb2
chr1	188337327	188338510	Tgfb2
chr1	188391112	188391666	Tgfb2
chr1	188406354	188406717	Tgfb2
chr1	188742236	188742721	D1Pas1
chr1	188746385	188747279	D1Pas1
chr1	188752958	188753524	D1Pas1
chr1	188778050	188779158	D1Pas1
chr1	188800397	188801341	D1Pas1
chr1	189056975	189057697	Gpatch2
chr1	189106023	189106778	Gpatch2
chr1	189115691	189116261	Gpatch2
chr1	189265467	189266134	Esrrg
chr1	189548400	189549281	Esrrg
chr1	189603473	189604169	Esrrg
chr1	190463415	190464114	Ush2a
chr1	190483986	190484775	Ush2a
chr1	190677936	190678768	Ush2a
chr1	190818817	190819949	Kctd3
chr1	190822192	190823196	Kctd3
chr1	190829953	190832085	Kctd3
chr1	190836421	190837915	Kctd3
chr1	191563699	191564498	Ptpn14
chr1	191585241	191586131	Ptpn14
chr1	191654406	191655342	Ptpn14
chr1	191740055	191741391	Smyd2
chr1	191955270	191955748	Prox1
chr1	192122567	192123357	Prox1
chr1	192187080	192187741	Prox1
chr1	192837995	192838809	Mfsd7b
chr1	192888759	192889572	Nsl1
chr1	192893934	192894652	Nsl1
chr1	193013721	193014422	Atf3
chr1	193439962	193440750	Ints7
chr1	193484523	193485413	Lpgat1
chr1	193485498	193486317	Lpgat1
chr1	193754328	193755024	Slc30a1
chr1	194136419	194136905	Kcnh1
chr1	194278159	194279789	Kcnh1
chr1	194338962	194339900	Kcnh1
chr1	194346570	194347244	Kcnh1
chr1	194571047	194572617	Hhat
chr1	194576144	194576770	Hhat
chr1	194590447	194591233	Hhat
chr1	194673089	194673846	Sertad4
chr1	194695312	194697158	Sertad4
chr1	195181182	195181800	Camk1g
chr1	195199974	195200780	Camk1g
chr1	195329959	195331486	Camk1g
chr1	195364404	195365441	Camk1g
chr1	195368376	195369109	Camk1g
chr1	195414786	195415724	Camk1g
chr1	195557961	195558931	Camk1g
chr1	195748787	195749152	Camk1g
chr1	195759996	195760861	Camk1g
chr1	195860219	195860864	Plxna2
chr1	196331870	196332489	Plxna2
chr1	196442331	196443033	Plxna2
chr1	196572350	196573551	Plxna2
chr1	196624481	196625262	Plxna2
chr1	196827115	196827902	Cd34
chr10	3111944	3112535	Cnksr3
chr10	3467846	3468383	Oprm1
chr10	3525365	3526056	Oprm1
chr10	4181817	4182395	Rgs17
chr10	4211976	4212505	Rgs17
chr10	4521103	4521833	Mtrf1l
chr10	4549898	4550498	Fbxo5
chr10	4583445	4584161	Fbxo5
chr10	4785403	4786200	Syne1
chr10	5023572	5024064	Syne1
chr10	5129993	5130610	AC161829.1
chr10	5318717	5319500	Syne1
chr10	5852964	5853861	RP24-192F16.1
chr10	5859634	5860482	RP24-192F16.1
chr10	5876858	5877297	1700052N19Rik
chr10	5970564	5971512	Zbtb2
chr10	6012636	6014748	Zbtb2
chr10	6055549	6057245	Akap12
chr10	6077586	6081402	Akap12
chr10	6094278	6095962	Akap12
chr10	6096652	6097658	Akap12
chr10	6102010	6104491	Akap12
chr10	6202571	6204203	Mthfd1l
chr10	6237551	6239134	Mthfd1l
chr10	6284427	6285898	Mthfd1l
chr10	6396555	6397415	Plekhg1
chr10	6404260	6405754	Plekhg1
chr10	6453892	6455007	Plekhg1
chr10	6493587	6494160	Plekhg1
chr10	6616274	6617104	Plekhg1
chr10	6699494	6700457	Plekhg1
chr10	6700763	6701856	Plekhg1
chr10	7035763	7036388	AC157021.1
chr10	7172825	7173572	9230019H11Rik
chr10	7331966	7332429	Lrp11
chr10	7365579	7366102	Pcmt1
chr10	7834111	7835262	Map3k7ip2
chr10	8083882	8084664	Ust
chr10	8605568	8606674	Sash1
chr10	8608797	8609719	Sash1
chr10	8805154	8805919	Sash1
chr10	8810571	8811237	Sash1
chr10	8972099	8972793	AC155929.1
chr10	9051251	9052106	AC155929.1
chr10	9345056	9345774	Samd5
chr10	9521277	9521818	Stxbp5
chr10	9522877	9523437	Stxbp5
chr10	10104053	10104497	9130014G24Rik
chr10	10444992	10445505	Grm1
chr10	10716377	10717085	Grm1
chr10	10949042	10949901	Fbxo30
chr10	11466525	11467422	AC102009.2
chr10	11473770	11474404	AC102009.2
chr10	11500871	11501469	AC102009.2
chr10	11680316	11680804	AC102009.2
chr10	11754801	11755969	AC102009.2
chr10	12104999	12105656	Utrn
chr10	12209084	12209971	Utrn
chr10	12261466	12262047	Utrn
chr10	12268241	12269554	Utrn
chr10	12269646	12270537	Utrn
chr10	12273687	12274664	Utrn
chr10	12292369	12293405	Utrn
chr10	12298719	12299515	Utrn
chr10	12327868	12329124	Utrn
chr10	12333929	12335322	Utrn
chr10	12511683	12512472	AC153565.1
chr10	12649933	12650756	Stx11
chr10	12733364	12734360	Sf3b5
chr10	12827332	12829244	Plagl1
chr10	13381064	13381574	Aig1
chr10	13410418	13411065	Aig1
chr10	13801547	13802088	Hivep2
chr10	14423027	14423564	Vta1
chr10	14687253	14687956	Nmbr
chr10	14982909	14983695	Nmbr
chr10	15511133	15511655	Nmbr
chr10	16896687	16897413	Cited2
chr10	16898255	16899067	Cited2
chr10	16932798	16934043	Cited2
chr10	16949224	16950949	Cited2
chr10	16957193	16957726	Cited2
chr10	17294472	17297089	Cited2
chr10	17299134	17299859	Cited2
chr10	17342420	17343009	Cited2
chr10	17425215	17425773	Cited2
chr10	17441408	17444610	Cited2
chr10	17528271	17528875	Txlnb
chr10	17764258	17764860	Reps1
chr10	17914126	17915153	AC153433.1
chr10	18038865	18040115	AC153562.1
chr10	18076218	18076881	Nhsl1
chr10	18137718	18139006	Nhsl1
chr10	18142298	18143408	Nhsl1
chr10	18165477	18166710	Nhsl1
chr10	18188725	18189996	Nhsl1
chr10	18202049	18202897	Nhsl1
chr10	18303661	18304513	Hebp2
chr10	18353879	18354973	Hebp2
chr10	18381501	18382207	D10Bwg1379e
chr10	18469829	18470314	D10Bwg1379e
chr10	18873760	18874385	Tnfaip3
chr10	18927750	18928610	Olig3
chr10	19123799	19124742	Olig3
chr10	19214483	19215086	Ifngr1
chr10	19427949	19429082	Il20ra
chr10	19555315	19556337	Slc35d3
chr10	19611422	19612235	Pex7
chr10	19658391	19659045	Map3k5
chr10	19750396	19751000	Map3k5
chr10	19873032	19874190	Mtap7
chr10	19984008	19984847	Mtap7
chr10	20005781	20006453	4933406P04Rik
chr10	20017912	20018905	4933406P04Rik
chr10	20115685	20116526	Fam54a
chr10	20129975	20130636	Pde7b
chr10	20489515	20490173	Pde7b
chr10	20773694	20776955	AC117639.1
chr10	20801912	20802826	AC117639.1
chr10	20807357	20808021	AC117639.1
chr10	20810114	20812074	AC117639.1
chr10	20820166	20822602	Myb
chr10	20829383	20830373	Myb
chr10	20850511	20851264	Myb
chr10	21018658	21019349	Hbs1l
chr10	21421195	21422234	Gm5420
chr10	21465617	21467224	Gm5420
chr10	21546343	21547788	Sgk1
chr10	21548197	21551289	Sgk1
chr10	21563574	21568786	Sgk1
chr10	21700273	21702982	Sgk1
chr10	21707708	21709367	Sgk1
chr10	21710801	21717947	Sgk1
chr10	21774862	21775742	AC153555.1
chr10	22599351	22600012	Tcf21
chr10	22915073	22915696	Eya4
chr10	22917955	22918643	Eya4
chr10	23133399	23134113	Eya4
chr10	23525702	23526598	AC153973.1
chr10	23532612	23533652	AC153973.1
chr10	23697682	23698516	Taar6
chr10	23805641	23806267	Taar8b
chr10	23851872	23852675	Stx7
chr10	23878293	23879087	Stx7
chr10	23885843	23886493	Stx7
chr10	24118487	24119066	Moxd1
chr10	24127264	24128119	Moxd1
chr10	24278234	24278773	Ctgf
chr10	24310079	24311880	Ctgf
chr10	24314892	24316853	Ctgf
chr10	24334989	24336158	Ctgf
chr10	24403704	24404510	Enpp1
chr10	24524325	24526475	Enpp3
chr10	24532051	24533062	Enpp3
chr10	24537670	24538401	Enpp3
chr10	24545808	24546656	Enpp3
chr10	24554149	24556581	Enpp3
chr10	24743452	24744855	Arg1
chr10	24748491	24749755	Arg1
chr10	24927566	24928260	Akap7
chr10	24938744	24939550	Akap7
chr10	25033556	25034611	Akap7
chr10	25308255	25308913	Epb4.1l2
chr10	25351987	25352556	Epb4.1l2
chr10	25405979	25406434	Epb4.1l2
chr10	25594494	25595244	AC153546.1
chr10	25678444	25679816	AC153546.1
chr10	25915042	25915759	Samd3
chr10	25999910	26000616	L3mbtl3
chr10	26047448	26048059	L3mbtl3
chr10	26328644	26329195	Arhgap18
chr10	26357760	26358445	Arhgap18
chr10	26372833	26373433	Arhgap18
chr10	26678132	26678850	Arhgap18
chr10	27713933	27715026	AC160404.2
chr10	27732937	27734835	Ptprk
chr10	27807083	27808266	Ptprk
chr10	28100324	28100868	Themis
chr10	28306231	28306800	Themis
chr10	28355718	28356560	Themis
chr10	28863138	28864157	AC092095.1
chr10	29314596	29315583	Rspo3
chr10	29497664	29498296	AC158592.1
chr10	29575331	29576193	AC158592.1
chr10	29651905	29652395	AC158592.1
chr10	30086405	30087264	2610036L11Rik
chr10	30347245	30347912	Hint3
chr10	30450998	30451779	Ncoa7
chr10	30452836	30453866	Ncoa7
chr10	30456852	30457775	Ncoa7
chr10	30492803	30493619	Hey2
chr10	31335021	31335585	AC116557.1
chr10	31508805	31509315	AC126430.1
chr10	31626990	31627964	AC126430.1
chr10	32359995	32360513	AC153843.1
chr10	32662675	32663288	Nkain2
chr10	32915628	32916333	Trdn
chr10	33095161	33095925	AC109214.1
chr10	33680800	33681330	Zufsp
chr10	33948670	33950499	Dse
chr10	33952522	33954713	Dse
chr10	33956292	33957073	Dse
chr10	33966966	33967934	Tspyl1
chr10	33972538	33973128	Tspyl1
chr10	34035733	34037246	Nt5dc1
chr10	34607193	34607925	Frk
chr10	34984815	34985308	AC147238.1
chr10	35555010	35555496	AC147238.1
chr10	36024430	36024994	Hs3st5
chr10	36331138	36331948	Hs3st5
chr10	36342651	36343463	Hs3st5
chr10	36344888	36345621	Hs3st5
chr10	36643735	36644760	Hdac2
chr10	36655546	36656136	Hdac2
chr10	36822332	36822967	Marcks
chr10	36931681	36932911	5930403N24Rik
chr10	36938177	36938945	5930403N24Rik
chr10	37097558	37099024	5930403N24Rik
chr10	37192714	37193458	5930403N24Rik
chr10	37386351	37387654	5930403N24Rik
chr10	38272410	38274729	Lama4
chr10	38826288	38827610	1700025K23Rik
chr10	38837937	38839149	1700025K23Rik
chr10	38917812	38918385	AC153958.1
chr10	38944018	38944975	AC153958.1
chr10	39145614	39146367	Fyn
chr10	39266628	39267298	Fyn
chr10	39291699	39292488	Fyn
chr10	39311835	39312776	Traf3ip2
chr10	39337575	39338728	Traf3ip2
chr10	39370151	39370828	Traf3ip2
chr10	39394380	39395226	Traf3ip2
chr10	39455903	39456434	Rev3l
chr10	39695454	39696006	BC021785
chr10	39976283	39979480	Gtf3c6
chr10	40027200	40028144	Amd2
chr10	40082487	40083467	Cdk19
chr10	40083771	40085073	Cdk19
chr10	40144984	40146317	Cdk19
chr10	41120892	41121670	Zbtb24
chr10	41186688	41187867	Mical1
chr10	41327033	41327781	Ccdc162
chr10	41346629	41347569	Ccdc162
chr10	41511967	41512709	2410017P07Rik
chr10	41717181	41718440	Armc2
chr10	41966107	41966755	Foxo3
chr10	42520619	42521275	Sec63
chr10	42554251	42554666	Sec63
chr10	42665096	42665680	Scml4
chr10	42687956	42688828	Scml4
chr10	42762704	42763756	Sobp
chr10	42995433	42996526	Pdss2
chr10	43196755	43198820	Bend3
chr10	43270627	43271897	1700021F05Rik
chr10	43300298	43301184	Cd24a
chr10	43403933	43404674	Gm9032
chr10	43407033	43407791	Gm9032
chr10	43462032	43463066	Qrsl1
chr10	43658263	43659818	Rtn4ip1
chr10	43780021	43781099	Aim1
chr10	43806236	43806593	Aim1
chr10	44028035	44028612	Atg5
chr10	44109736	44110935	Atg5
chr10	44111020	44113196	Atg5
chr10	44129856	44130482	Prdm1
chr10	44147253	44148542	Prdm1
chr10	44154374	44155355	Prdm1
chr10	44188245	44189066	Prdm1
chr10	44190804	44191495	Prdm1
chr10	44202446	44203501	Prdm1
chr10	44235513	44236193	Prdm1
chr10	44239720	44241032	Prdm1
chr10	44259226	44259683	Prdm1
chr10	44264601	44265494	Prdm1
chr10	44403994	44404506	Prdm1
chr10	44419223	44420585	Prdm1
chr10	44436189	44436961	Prdm1
chr10	44441360	44442127	Prdm1
chr10	44664910	44665631	Prep
chr10	44729168	44730049	Prep
chr10	44770808	44771571	Prep
chr10	44791876	44792736	Prep
chr10	44811055	44812878	Prep
chr10	44841383	44841920	Prep
chr10	44913139	44913897	Popdc3
chr10	44914237	44914959	Popdc3
chr10	45008056	45008630	Popdc3
chr10	45165798	45166635	Lin28b
chr10	46450291	46451137	Hace1
chr10	46453499	46454157	Hace1
chr10	46533900	46534583	Hace1
chr10	46534587	46535156	Hace1
chr10	47084804	47085393	Hace1
chr10	47237448	47238319	Grik2
chr10	48856522	48857200	Grik2
chr10	48860284	48860934	Grik2
chr10	49136984	49137580	Grik2
chr10	49627876	49628435	Grik2
chr10	49652700	49653244	Grik2
chr10	50460437	50460940	Ascc3
chr10	50957689	50958468	Gp49a
chr10	51183509	51184107	Gp49a
chr10	51284761	51285252	Fam162b
chr10	51334808	51335668	Gprc6a
chr10	51676984	51677449	Vgll2
chr10	51965813	51966720	Dcbld1
chr10	51993384	51994665	Dcbld1
chr10	51997358	51999185	Dcbld1
chr10	51999708	52000518	Dcbld1
chr10	52008974	52009713	Dcbld1
chr10	52015532	52016305	Dcbld1
chr10	52870027	52870497	Slc35f1
chr10	53419589	53420177	Fam184a
chr10	53793857	53794384	Man1a
chr10	54094255	54094770	Man1a
chr10	54229336	54230040	Man1a
chr10	54518653	54519303	Man1a
chr10	55256975	55257857	Msl3l2
chr10	55488377	55488854	Msl3l2
chr10	56093648	56094749	Gja1
chr10	56095589	56096445	Gja1
chr10	56126273	56127087	Gja1
chr10	56145943	56146778	Gja1
chr10	57196834	57197670	Hsf2
chr10	57209429	57210098	Hsf2
chr10	57211528	57212597	Hsf2
chr10	57291559	57292515	Serinc1
chr10	57296363	57297058	Serinc1
chr10	57534053	57534497	Smpdl3a
chr10	57994780	57995343	Ccdc138
chr10	58056979	58057842	Edar
chr10	58063660	58064684	Edar
chr10	58371237	58371748	Sh3rf3
chr10	58732818	58733499	Ankrd57
chr10	58816528	58818341	P4ha1
chr10	58929789	58930641	Ccdc109a
chr10	58987085	58988080	Ccdc109a
chr10	59009857	59010691	AC155940.1
chr10	59020763	59022183	AC155940.1
chr10	59043167	59044170	AC155940.1
chr10	59103454	59104315	AC155940.1
chr10	59419003	59421759	Ddit4
chr10	59434426	59435713	Ddit4
chr10	59436659	59438189	Ddit4
chr10	59439193	59440453	Ddit4
chr10	59604270	59605033	Spock2
chr10	59628335	59630068	Chst3
chr10	60015728	60016549	Cdh23
chr10	60189507	60190737	Slc29a3
chr10	60230682	60232019	Slc29a3
chr10	60246098	60246953	Slc29a3
chr10	60436307	60436822	Pldi
chr10	60521742	60522856	Pcbd1
chr10	60688037	60689160	Adamts14
chr10	60777979	60779403	AC151895.1
chr10	60837578	60838494	X99384
chr10	60877734	60880228	Nodal
chr10	61290250	61293193	Col13a1
chr10	61293224	61295512	Col13a1
chr10	61390511	61393142	Col13a1
chr10	61462356	61463492	Col13a1
chr10	61492009	61492656	AC164702.1
chr10	61499005	61500058	AC164702.1
chr10	61598251	61599671	Neurog3
chr10	61599811	61600469	Neurog3
chr10	61695511	61696365	Tspan15
chr10	61704333	61706177	Tacr2
chr10	61937502	61938292	Vps26a
chr10	61939597	61940357	Vps26a
chr10	61976790	61977501	Srgn
chr10	62346386	62350907	Tet1
chr10	62353189	62362055	Slc25a16
chr10	62551947	62552820	Atoh7
chr10	62644922	62646014	Mypn
chr10	62699331	62700483	Herc4
chr10	62810366	62811883	AC153516.1
chr10	62823194	62824180	Dnajc12
chr10	62828601	62830577	Dnajc12
chr10	62986673	62987212	Ctnna3
chr10	63552704	63553401	Lrrtm3
chr10	64131094	64131860	Lrrtm3
chr10	64199056	64200001	Lrrtm3
chr10	64206832	64207551	Lrrtm3
chr10	64470621	64471081	Lrrtm3
chr10	64542488	64543043	Lrrtm3
chr10	66010194	66011128	Jmjd1c
chr10	66359630	66360578	Jmjd1c
chr10	66380006	66382301	Jmjd1c
chr10	66382549	66384799	Jmjd1c
chr10	66432064	66433900	Jmjd1c
chr10	66464191	66468093	Jmjd1c
chr10	66479179	66480328	Jmjd1c
chr10	66515937	66516746	Jmjd1c
chr10	66524022	66525105	Jmjd1c
chr10	66544479	66545930	Jmjd1c
chr10	66546125	66547224	Jmjd1c
chr10	66558247	66560243	Jmjd1c
chr10	66562676	66564337	Reep3
chr10	66649854	66651042	Jmjd1c
chr10	66916804	66917476	Egr2
chr10	66921254	66922617	Egr2
chr10	66924459	66925178	Egr2
chr10	67110328	67111214	AC153379.1
chr10	67417061	67417563	Rtkn2
chr10	67506415	67507299	Rtkn2
chr10	67507428	67508282	Rtkn2
chr10	67526301	67527120	Rtkn2
chr10	67553920	67555177	Rtkn2
chr10	67574741	67575491	Rtkn2
chr10	67577539	67578380	Rtkn2
chr10	67590328	67590986	Rtkn2
chr10	67591624	67592590	Rtkn2
chr10	67598643	67601528	Rtkn2
chr10	67674795	67675433	Arid5b
chr10	67692797	67693720	Arid5b
chr10	67702544	67703204	Arid5b
chr10	67721931	67723104	Arid5b
chr10	68258024	68258955	Tmem26
chr10	68496073	68496887	Rhobtb1
chr10	69322507	69323524	Ank3
chr10	69370841	69372228	Ank3
chr10	69387913	69389894	Ank3
chr10	69554304	69555298	Ccdc6
chr10	69557183	69559432	Ccdc6
chr10	69594482	69596343	Ccdc6
chr10	69606675	69607480	Ccdc6
chr10	69608530	69609064	Ccdc6
chr10	69723033	69724222	Slc16a9
chr10	69754493	69755518	Slc16a9
chr10	69788107	69788842	Slc16a9
chr10	69821418	69823869	Fam13c
chr10	69895783	69896692	Fam13c
chr10	70171446	70172102	Phyhipl
chr10	70201462	70202888	4930533K18Rik
chr10	70204541	70205315	4930533K18Rik
chr10	70334421	70335191	4930533K18Rik
chr10	70772856	70773608	Ube2d1
chr10	70910681	70911710	Ipmk
chr10	71196648	71197642	AC127224.1
chr10	71197753	71198345	AC127224.1
chr10	71200754	71201502	AC127224.1
chr10	71241461	71242251	AC127224.1
chr10	72113561	72114181	Zwint
chr10	72502057	72503003	Pcdh15
chr10	73358584	73359389	Pcdh15
chr10	73361735	73362463	Pcdh15
chr10	74415254	74416183	Gnaz
chr10	75110410	75113693	Susd2
chr10	75141785	75142806	Susd2
chr10	75313422	75315160	Mif
chr10	75335136	75336868	Mif
chr10	75342441	75346487	Derl3
chr10	75393992	75396485	Chchd10
chr10	75397987	75401499	Chchd10
chr10	75401630	75404567	Gm867
chr10	75489828	75492627	Zfp280b
chr10	75496758	75497414	Zfp280b
chr10	75530348	75531443	Slc5a4b
chr10	75647916	75648515	Prmt2
chr10	75652591	75653237	Prmt2
chr10	75902028	75903527	AC158618.2
chr10	76281859	76282659	Pcbp3
chr10	76346237	76346977	Pcbp3
chr10	76478892	76479851	AC055777.1
chr10	76559554	76560322	Col18a1
chr10	76600497	76601720	Col18a1
chr10	76641276	76642371	Col18a1
chr10	76653188	76657669	AC155176.1
chr10	76659352	76660861	AC155176.1
chr10	76661417	76662847	AC155176.1
chr10	76662866	76665405	AC155176.1
chr10	77034816	77036473	Pttg1ip
chr10	77065446	77066465	Sumo3
chr10	77140206	77140797	AC153864.1
chr10	77510836	77513733	Dnmt3l
chr10	77559199	77559959	Icosl
chr10	77577033	77577685	Icosl
chr10	77721852	77724427	Trappc10
chr10	77828084	77831316	Agpat3
chr10	77853192	77855656	AC160411.2
chr10	77965768	77966322	AC025913.1
chr10	79131265	79137387	Gm16517
chr10	79508196	79509226	Gpx4
chr10	79509236	79512011	Gpx4
chr10	79512310	79518948	Gpx4
chr10	79609347	79615872	Midn
chr10	79859513	79863405	Mbd3
chr10	79896164	79897285	Tcf3
chr10	79932369	79933270	Onecut3
chr10	80408864	80415261	Gadd45b
chr10	80422807	80424650	Gadd45b
chr10	80499555	80500638	Slc39a3
chr10	80802664	80803870	Gipc3
chr10	81005014	81006042	Gna11
chr10	81067255	81069812	BC025920
chr10	81117749	81118553	Gm4767
chr10	81610229	81610958	AC158605.1
chr10	81845697	81846292	Gm4924
chr10	82208019	82208591	Nfyb
chr10	82269099	82273309	1700028I16Rik
chr10	82320744	82324585	Txnrd1
chr10	82806620	82807587	Slc41a2
chr10	82808469	82809530	Slc41a2
chr10	83160480	83161121	Appl2
chr10	83559674	83560396	Nuak1
chr10	83775312	83776081	Nuak1
chr10	83845475	83846593	Nuak1
chr10	83879489	83882074	Nuak1
chr10	84016706	84018205	Ckap4
chr10	84148231	84149485	Polr3b
chr10	84169968	84172014	Rfx4
chr10	84184609	84185065	Rfx4
chr10	84218328	84219063	Rfx4
chr10	84220858	84221798	Rfx4
chr10	84298637	84299416	Rfx4
chr10	84301371	84302505	Rfx4
chr10	84321717	84322679	Rfx4
chr10	84325439	84327376	Rfx4
chr10	84348571	84349550	Ric8b
chr10	84371772	84374285	Ric8b
chr10	84375806	84376477	Ric8b
chr10	84513361	84514001	Fhl4
chr10	84534195	84535132	Fhl4
chr10	84671706	84672604	Cry1
chr10	84734424	84735285	AC100386.1
chr10	84914145	84915094	Btbd11
chr10	84929998	84930752	Btbd11
chr10	84944552	84945695	Btbd11
chr10	84969910	84971469	Btbd11
chr10	84972387	84973923	Btbd11
chr10	85000468	85004003	Btbd11
chr10	85005780	85008539	Btbd11
chr10	85033009	85035211	Btbd11
chr10	85107274	85108765	Btbd11
chr10	85782007	85782842	Timp3
chr10	85800544	85801434	Timp3
chr10	85897428	85898255	Syn3
chr10	86232334	86233268	Nt5dc3
chr10	86247595	86248561	Nt5dc3
chr10	86882490	86883450	Ascl1
chr10	87149077	87149672	Pah
chr10	87389179	87390644	RP24-90M24.1
chr10	87625391	87625930	Nup37
chr10	87812416	87813221	Dram1
chr10	88010114	88010949	Mybpc1
chr10	88088819	88089468	Spic
chr10	88134590	88135385	Spic
chr10	88147203	88148282	Spic
chr10	88171281	88172338	Gm4925
chr10	88306045	88306355	Utp20
chr10	88373602	88374252	Slc5a8
chr10	88676270	88676865	Ano4
chr10	88719945	88720411	Ano4
chr10	88802898	88803615	Ano4
chr10	88933317	88934217	Gas2l3
chr10	88949872	88950638	Nr1h4
chr10	89117469	89118069	Scyl2
chr10	89600124	89600846	AC107661.1
chr10	89927401	89928176	Anks1b
chr10	89994577	89995111	Anks1b
chr10	90171904	90172921	Anks1b
chr10	90272349	90273173	Anks1b
chr10	90326463	90327184	Apaf1
chr10	90642544	90645440	Tmpo
chr10	90663113	90663745	Tmpo
chr10	91625790	91626405	Nedd1
chr10	91759304	91759873	Nedd1
chr10	91863109	91863872	Nedd1
chr10	91974010	91974657	Nedd1
chr10	92279470	92280312	Nedd1
chr10	92412560	92413335	4930485B16Rik
chr10	92628135	92629500	Cdk17
chr10	92704716	92705556	Elk3
chr10	92826328	92829165	Elk3
chr10	92953092	92953884	Hal
chr10	93004870	93005535	Ccdc38
chr10	93082603	93084035	Ntn4
chr10	93246287	93246876	Usp44
chr10	93273146	93273772	Usp44
chr10	93378077	93378960	Metap2
chr10	93556143	93556869	Fgd6
chr10	93559780	93560184	Fgd6
chr10	93635314	93635949	Nr2c1
chr10	93739152	93739847	Gm4792
chr10	93889042	93889520	Tmcc3
chr10	93994038	93994925	Tmcc3
chr10	94261995	94262653	Ccdc41
chr10	94281450	94282150	Plxnc1
chr10	94352269	94352973	Plxnc1
chr10	94579086	94580004	Plxnc1
chr10	94637553	94639013	Cradd
chr10	94682955	94683677	Cradd
chr10	94720462	94721539	Cradd
chr10	94764509	94765491	Cradd
chr10	94786007	94787053	Cradd
chr10	94877708	94881032	Socs2
chr10	94918452	94919381	Socs2
chr10	94923617	94924727	D10Ertd322e
chr10	95057924	95059478	Nudt4
chr10	95105352	95106230	AC153937.2
chr10	95181377	95183633	AC153937.2
chr10	95224386	95225037	4732465J04Rik
chr10	95274372	95275057	4732465J04Rik
chr10	95346044	95347209	Eea1
chr10	95353517	95355509	Eea1
chr10	95439165	95440000	Eea1
chr10	95538884	95539658	AC115970.1
chr10	95748041	95748915	AC115970.1
chr10	95762314	95763251	AC115970.1
chr10	95771046	95772332	AC115970.1
chr10	95941578	95942483	Btg1
chr10	96093607	96094303	Btg1
chr10	96118408	96119222	Btg1
chr10	96121391	96122120	Btg1
chr10	96183549	96185727	Btg1
chr10	96189893	96190413	Btg1
chr10	96214085	96214962	Btg1
chr10	96266556	96267048	Btg1
chr10	97470838	97471473	AC099715.1
chr10	98211624	98212494	Atp2b1
chr10	98723443	98728638	Dusp6
chr10	98815760	98817365	B530045E10Rik
chr10	98923248	98924729	B530045E10Rik
chr10	98931468	98932186	B530045E10Rik
chr10	98935209	98936097	B530045E10Rik
chr10	99484435	99485406	Kitl
chr10	99528433	99529485	Kitl
chr10	99626848	99627721	Kitl
chr10	100629232	100630181	Mgat4c
chr10	101834670	101835338	Mgat4c
chr10	102688110	102688626	Lrriq1
chr10	102785826	102786448	Slc6a15
chr10	102809247	102809864	Slc6a15
chr10	102829609	102832301	Slc6a15
chr10	103189235	103189843	Slc6a15
chr10	104552738	104553303	Tmtc2
chr10	104670049	104670687	Tmtc2
chr10	104906913	104907287	Tmtc2
chr10	104946009	104946864	Tmtc2
chr10	104960580	104961895	Tmtc2
chr10	105442886	105443627	Ccdc59
chr10	106965126	106966432	Myf6
chr10	107080103	107080750	Ptprq
chr10	107171315	107171796	Ptprq
chr10	107687613	107688324	Pawr
chr10	107722063	107724993	Pawr
chr10	107728270	107729605	Pawr
chr10	107843594	107844522	Pawr
chr10	108004994	108005780	Syt1
chr10	108006740	108007421	Syt1
chr10	108009682	108010396	Syt1
chr10	108958536	108959378	Nav3
chr10	108998277	108998909	Nav3
chr10	110291732	110292262	Csrp2
chr10	110368003	110369625	Zdhhc17
chr10	110414124	110414948	Zdhhc17
chr10	110553991	110554815	Osbpl8
chr10	110581231	110581905	Osbpl8
chr10	110870307	110871081	Nap1l1
chr10	110996454	110997425	Phlda1
chr10	111010769	111014127	Phlda1
chr10	111029446	111030328	Phlda1
chr10	111109657	111110397	Phlda1
chr10	111278979	111279903	Krr1
chr10	111291180	111291851	Krr1
chr10	111331966	111332680	Krr1
chr10	111409361	111410370	Krr1
chr10	111666350	111667119	Kcnc2
chr10	111819792	111820287	Kcnc2
chr10	111824103	111824632	Kcnc2
chr10	111837218	111838075	Kcnc2
chr10	114623926	114624668	Tph2
chr10	114637363	114639135	Tph2
chr10	114731728	114732260	Rab21
chr10	114787697	114788530	Tmem19
chr10	114819720	114820734	Thap2
chr10	114905633	114906685	Lgr5
chr10	114911858	114912615	Lgr5
chr10	115516292	115516997	4933416C03Rik
chr10	115725122	115725809	Ptprb
chr10	115819722	115820699	1700058G18Rik
chr10	115949281	115950397	Cnot2
chr10	115998632	116000773	Cnot2
chr10	116367665	116368280	Rab3ip
chr10	116586987	116587778	Frs2
chr10	116589000	116589954	Frs2
chr10	116779285	116779935	Cpsf6
chr10	116805669	116806247	Cpsf6
chr10	116848009	116849687	Cpsf6
chr10	117140581	117141354	Mdm2
chr10	117242713	117243780	Nup107
chr10	117245858	117247217	Nup107
chr10	117285177	117285797	Rap1b
chr10	117285829	117286515	Rap1b
chr10	117388825	117391627	Rap1b
chr10	117481685	117482961	Mdm1
chr10	117558687	117559610	Mdm1
chr10	117562649	117563473	Mdm1
chr10	117882576	117883155	Ifng
chr10	117897914	117899271	Ifng
chr10	118104866	118105598	4932442E05Rik
chr10	118920486	118921350	Grip1
chr10	118971687	118972409	Grip1
chr10	119104576	119105150	Grip1
chr10	119197150	119197586	Grip1
chr10	119226259	119226804	Grip1
chr10	119267351	119268860	Grip1
chr10	119274843	119275497	Grip1
chr10	119420791	119421397	Grip1
chr10	119461987	119462626	Grip1
chr10	119551093	119552794	Helb
chr10	119607156	119607908	Irak3
chr10	119608088	119609117	Irak3
chr10	119825442	119826187	1700006J14Rik
chr10	119958866	119959487	Hmga2
chr10	119959664	119960436	Hmga2
chr10	120097401	120098408	AC134528.1
chr10	120453010	120454724	Wif1
chr10	120526275	120527384	Wif1
chr10	120840153	120841740	Gns
chr10	120891625	120892925	Rassf3
chr10	120937971	120939027	Rassf3
chr10	121179137	121180130	BC048403
chr10	121847663	121848298	Avpr1a
chr10	121962366	121963301	Avpr1a
chr10	122368806	122369794	Mon2
chr10	122436293	122436828	Mon2
chr10	122897453	122898111	AC116392.1
chr10	123244239	123244959	AC116392.1
chr10	124621158	124621678	Slc16a7
chr10	124622350	124623015	Slc16a7
chr10	124651545	124652184	Slc16a7
chr10	124657086	124657816	Slc16a7
chr10	125162060	125163348	Lrig3
chr10	125237378	125239002	Lrig3
chr10	125276133	125277292	Lrig3
chr10	125339566	125340288	Lrig3
chr10	125377182	125378057	Lrig3
chr10	125378440	125379137	Lrig3
chr10	125393779	125394199	Lrig3
chr10	126200793	126201541	Xrcc6bp1
chr10	126408518	126409605	Ctdsp2
chr10	126662077	126662874	Pip4k2c
chr10	126675164	126676197	Kif5a
chr10	126698911	126701067	Kif5a
chr10	126701891	126702507	Dctn2
chr10	127026619	127029271	Lrp1
chr10	127344196	127345125	Sdr9c7
chr10	127530911	127532697	Atp5b
chr10	127569867	127570464	Rbms2
chr10	127623945	127624841	Gls2
chr10	127804866	127808211	Coq10a
chr10	127975167	127975932	Zc3h10
chr10	128068494	128069468	Rps26
chr10	128122471	128123125	Rab5b
chr10	129730490	129731330	Neurod4
chr10	129856762	129857426	Vmn2r84
chr11	3188346	3193767	Patz1
chr11	3280027	3281299	Limk2
chr11	3326016	3326822	Rnf185
chr11	3372387	3373112	Pla2g3
chr11	3854840	3855272	Pes1
chr11	4145680	4147991	Osm
chr11	4202021	4203224	Lif
chr11	4364198	4365211	Hormad2
chr11	4394863	4395535	Mtmr3
chr11	4543125	4544292	Ascc2
chr11	4603664	4605803	Zmat5
chr11	4702789	4704510	Nf2
chr11	4705742	4707278	Nf2
chr11	4708162	4708986	Nf2
chr11	5139479	5140360	Kremen1
chr11	5224078	5224805	Znrf3
chr11	5394815	5396537	Xbp1
chr11	5398136	5400084	Xbp1
chr11	5602528	5603639	Mrps24
chr11	5641007	5641808	Urgcp
chr11	5842633	5843960	Gck
chr11	5938242	5939790	Camk2b
chr11	6080606	6081571	Nudcd3
chr11	6264547	6264992	Zmiz2
chr11	6315203	6315876	Ppia
chr11	6386762	6387798	Purb
chr11	6678360	6679375	Ramp3
chr11	6794290	6796350	Adcy1
chr11	6968334	6969037	Adcy1
chr11	6992222	6993004	Adcy1
chr11	7134922	7135620	Igfbp3
chr11	7181520	7182121	Igfbp3
chr11	7312440	7313027	Igfbp3
chr11	7323120	7325077	Igfbp3
chr11	7433222	7433787	Igfbp3
chr11	7434470	7435313	Igfbp3
chr11	7461266	7461890	Igfbp3
chr11	7589690	7590118	Igfbp3
chr11	7951470	7952079	Tns3
chr11	8047569	8048327	Tns3
chr11	8468769	8470407	Tns3
chr11	8474588	8477256	Tns3
chr11	8484618	8488173	Tns3
chr11	8488796	8490262	Tns3
chr11	8504772	8505799	Tns3
chr11	8535605	8536622	Tns3
chr11	8537437	8538276	Tns3
chr11	8622774	8623901	Pkd1l1
chr11	8654372	8655028	Pkd1l1
chr11	8711175	8712210	Pkd1l1
chr11	8885525	8886500	Pkd1l1
chr11	9015082	9021473	Upp1
chr11	9804103	9805050	Abca13
chr11	9882874	9883596	Abca13
chr11	9894708	9895206	Abca13
chr11	9951268	9952153	Abca13
chr11	10237521	10238351	Vwc2
chr11	10997378	10998952	Vwc2
chr11	11141184	11141697	Vwc2
chr11	11361475	11362918	Zpbp
chr11	11708593	11709858	Fignl1
chr11	11720064	11723424	Ddc
chr11	11754760	11755531	Ddc
chr11	11781199	11782796	Ddc
chr11	11804763	11805583	Ddc
chr11	11840960	11841873	Grb10
chr11	11842377	11843250	Grb10
chr11	11848782	11849494	Grb10
chr11	12363583	12368333	Cobl
chr11	12369416	12370414	Cobl
chr11	12711002	12712719	Cobl
chr11	12813343	12814057	Cobl
chr11	12905205	12905965	Cobl
chr11	13878420	13878992	Cobl
chr11	14059145	14059913	Cobl
chr11	14081860	14082915	Cobl
chr11	14382478	14383237	Vstm2a
chr11	15335768	15336367	Vstm2a
chr11	16244906	16245655	Vstm2a
chr11	16245695	16246149	Vstm2a
chr11	16680431	16681072	Egfr
chr11	16815840	16816365	Egfr
chr11	17622039	17622681	Etaa1
chr11	17782845	17783948	Etaa1
chr11	17875575	17876074	Etaa1
chr11	18070955	18071766	Etaa1
chr11	18072942	18073416	Etaa1
chr11	18270612	18271946	Etaa1
chr11	18378741	18379340	Etaa1
chr11	18393179	18393828	AL603984.3
chr11	18595274	18595897	AL603984.3
chr11	18813143	18813719	AL603984.3
chr11	18845654	18846552	AL603984.3
chr11	18856784	18858189	AL603984.3
chr11	18925878	18926892	Meis1
chr11	18973909	18974732	Meis1
chr11	19092273	19092859	Meis1
chr11	19614224	19614807	Spred2
chr11	19646927	19648569	Spred2
chr11	19711174	19712474	Spred2
chr11	19747641	19749079	Spred2
chr11	19749195	19750476	Spred2
chr11	19777164	19777705	Spred2
chr11	19817038	19821195	Spred2
chr11	19884987	19885952	Spred2
chr11	19886230	19889446	Spred2
chr11	20037810	20039265	Actr2
chr11	20039400	20041328	Actr2
chr11	20044516	20046171	Actr2
chr11	20064734	20065767	Rab1
chr11	20086717	20087361	Rab1
chr11	20094746	20095453	Rab1
chr11	20124102	20124771	Rab1
chr11	20127516	20128180	Rab1
chr11	20129901	20131817	Rab1
chr11	20220229	20221272	Slc1a4
chr11	20300216	20301399	Gm5138
chr11	20366160	20367174	Sertad2
chr11	20376780	20378166	Sertad2
chr11	20400487	20401861	Sertad2
chr11	20441439	20442705	Sertad2
chr11	20484343	20485007	Sertad2
chr11	20533515	20534241	Sertad2
chr11	20539697	20540389	Sertad2
chr11	20641285	20643094	Aftph
chr11	20672654	20673150	1110067D22Rik
chr11	20782575	20783647	1110067D22Rik
chr11	21068884	21069759	Peli1
chr11	21696180	21696612	AV249152
chr11	21872229	21872754	Otx1
chr11	21888108	21889088	Otx1
chr11	21907178	21909181	Otx1
chr11	22463229	22464326	Tmem17
chr11	22507370	22508261	Tmem17
chr11	22520588	22523150	Tmem17
chr11	22643699	22644422	B3gnt2
chr11	22691630	22692565	B3gnt2
chr11	22729793	22731586	B3gnt2
chr11	22750980	22752117	B3gnt2
chr11	22836128	22836976	Zrsr1
chr11	22848684	22849732	Zrsr1
chr11	23155401	23156308	Xpo1
chr11	23156757	23157947	Xpo1
chr11	23282664	23283312	Usp34
chr11	23553462	23554342	Pex13
chr11	23599562	23600190	Pus10
chr11	23701510	23703011	Rel
chr11	23980528	23982389	Bcl11a
chr11	23991493	23992106	Bcl11a
chr11	24011654	24012809	Bcl11a
chr11	24173854	24174292	Bcl11a
chr11	24530285	24531062	AL691457.2
chr11	25337117	25337876	4933427E13Rik
chr11	25373597	25374422	4933427E13Rik
chr11	25893727	25894693	5730522E02Rik
chr11	26003571	26004347	5730522E02Rik
chr11	26028290	26029621	5730522E02Rik
chr11	26070423	26071135	5730522E02Rik
chr11	26207464	26208073	Fancl
chr11	26243344	26244056	Fancl
chr11	26270192	26270747	Fancl
chr11	26653411	26654067	Vrk2
chr11	27122421	27122832	Vrk2
chr11	27699749	27700578	BX255910.2
chr11	27975406	27976149	BX255910.2
chr11	28071243	28071616	BX255910.2
chr11	28482009	28482653	Ccdc85a
chr11	28580138	28580758	Ccdc85a
chr11	29496966	29497589	1700034F02Rik
chr11	29536428	29537906	Rtn4
chr11	29570400	29571108	Rtn4
chr11	29613912	29615227	Rtn4
chr11	29679385	29680031	Eml6
chr11	29782900	29783507	4931440F15Rik
chr11	29921987	29922685	Spnb2
chr11	30076934	30077997	Spnb2
chr11	30086934	30087601	Spnb2
chr11	30142641	30143315	Spnb2
chr11	30391252	30392438	4930505A04Rik
chr11	30643963	30644613	Psme4
chr11	30648712	30651111	Psme4
chr11	30692280	30693178	Psme4
chr11	31636517	31637149	Bod1
chr11	31643948	31646361	Bod1
chr11	31919966	31920751	Nsg2
chr11	32041657	32042530	Il9r
chr11	32436840	32437528	Stk10
chr11	32540435	32541238	Fbxw11
chr11	32581248	32581886	Fbxw11
chr11	32734778	32735843	1700008A04Rik
chr11	33079745	33081710	Npm1
chr11	33412623	33414332	Ranbp17
chr11	33427099	33427811	Ranbp17
chr11	33432648	33435163	Ranbp17
chr11	33435656	33439069	Ranbp17
chr11	33443452	33444759	Ranbp17
chr11	33450698	33451926	Gabrp
chr11	33478801	33479431	Gabrp
chr11	33773402	33774109	Kcnip1
chr11	34012594	34014014	Lcp2
chr11	34176409	34176967	Dock2
chr11	34214408	34216130	Fam196b
chr11	34311359	34312019	Fam196b
chr11	34394472	34395193	Fam196b
chr11	34552084	34553116	Dock2
chr11	34685809	34686275	Ccdc99
chr11	35108416	35109186	Slit3
chr11	35139664	35140455	Slit3
chr11	35164676	35165392	Slit3
chr11	35232258	35233041	Slit3
chr11	35267719	35268482	Slit3
chr11	35301408	35302056	Slit3
chr11	35452322	35453433	Slit3
chr11	35601873	35602378	Fbll1
chr11	35614628	35615223	Fbll1
chr11	35758599	35759212	Wwc1
chr11	35785730	35786412	Wwc1
chr11	36089041	36089479	Odz2
chr11	36366682	36367414	Odz2
chr11	36376452	36376999	Odz2
chr11	36844904	36845835	Odz2
chr11	37257128	37257687	Odz2
chr11	37934411	37935315	Odz2
chr11	39409855	39410506	Mat2b
chr11	39491632	39492608	Mat2b
chr11	39607843	39608196	Mat2b
chr11	39863789	39864697	Mat2b
chr11	40413370	40414410	Mat2b
chr11	40507656	40508871	Mat2b
chr11	40540648	40541030	Hmmr
chr11	40550600	40551498	Nudcd2
chr11	41446768	41447627	Gabrg2
chr11	41639553	41640344	Gabrg2
chr11	41922951	41924523	Gabra1
chr11	42718800	42719423	AL672181.1
chr11	43195242	43195964	Pttg1
chr11	43338754	43339223	Ccnjl
chr11	43398484	43400417	4933415A04Rik
chr11	43566368	43566952	Ttc1
chr11	43765459	43766176	Adra1b
chr11	44048777	44049387	Il12b
chr11	44051460	44052023	Il12b
chr11	44499063	44500095	Ebf1
chr11	44522567	44523611	Ebf1
chr11	44559686	44561447	Ebf1
chr11	44574503	44576146	Ebf1
chr11	44580518	44581450	Ebf1
chr11	44617173	44618118	Ebf1
chr11	44646332	44647319	Ebf1
chr11	44677194	44678041	Ebf1
chr11	44860135	44860651	Ebf1
chr11	44893877	44894360	Ebf1
chr11	45559343	45560120	Clint1
chr11	45608693	45609661	Clint1
chr11	45699140	45699998	Clint1
chr11	45781953	45782702	Sox30
chr11	45791462	45792111	Sox30
chr11	45792473	45793897	Sox30
chr11	45833609	45834350	RP23-29H5.1
chr11	45854352	45855951	RP23-29H5.1
chr11	45867697	45871110	Adam19
chr11	45873062	45873925	Adam19
chr11	45882078	45882918	Adam19
chr11	45927642	45929852	Adam19
chr11	46102519	46102941	AL662806.1
chr11	47453856	47454557	Sgcd
chr11	48510499	48511247	Gnb2l1
chr11	49472048	49473419	Scgb3a1
chr11	49551950	49552702	Gfpt2
chr11	49552710	49554148	Gfpt2
chr11	49619120	49620395	Gfpt2
chr11	49622267	49623059	Gfpt2
chr11	49634044	49634922	Mapk9
chr11	49821482	49822244	Rnf130
chr11	50104634	50105073	Maml1
chr11	50204341	50205532	Hnrnph1
chr11	50270400	50271515	Rufy1
chr11	51087893	51088400	Clk4
chr11	51460104	51461927	C330016O10Rik
[truncated: 11,003 more rows]
